# Supplementary material for: Early axonal degeneration linked to clinical decline in Alzheimer’s disease progression revealed with diffusion MRI
Source: J Clin Invest. 2025 Nov 27;136(3):e196638. doi: 10.1172/JCI196638 (PMC12867157; doi:10.1172/JCI196638)
Supplement: Supporting data values [file jci-136-196638-s231.xlsx]

## Sheet: Figure1B
Age_at_mri	new_idno_intial_age_sorted	Visit
50.5671	1	init
52.8904	2	init
53.5945	3	init
54.9726	4	init
55.274	5	init
56.4027	6	init
57.063	7	init
57.2027	8	init
57.4795	9	init
57.7178	10	init
57.8164	11	init
57.9014	12	init
58.6685	13	init
58.7644	14	init
58.9863	15	init
59.5507	16	init
59.9808	17	init
60.0658	18	y2
60.411	19	init
61.8384	19	y1
63.4247	19	y2
60.4932	20	init
61.5123	21	y1
61.7096	22	init
62.0849	23	init
62.263	24	init
63.8082	25	init
64.0932	26	init
64.1233	27	init
65.2493	27	y1
64.2767	28	init
64.3671	29	init
64.4658	30	init
64.5699	31	init
66.8493	31	y2
64.8685	32	init
64.9041	33	y2
65.2301	34	init
68.2438	34	y2
65.2932	35	init
65.3068	36	init
66.3671	36	y1
65.3123	37	init
66.6904	37	y1
65.5178	38	init
69.2219	38	y4
65.7644	39	init
66.9507	39	y1
65.8137	40	init
65.9945	41	init
68.3479	41	y2
66.074	42	init
66.337	43	init
68.7726	43	y2
70.5041	43	y4
66.3397	44	y1
66.4082	45	init
66.5014	46	init
66.5178	47	init
67.1479	48	init
67.1534	49	init
67.211	50	init
68.326	50	y1
69.5151	50	y2
70.3753	50	y3
67.2301	51	init
69.5562	51	y2
71.3397	51	y4
67.2712	52	init
67.2849	53	init
67.4219	54	y2
67.5041	55	y2
67.6274	56	init
67.7123	57	init
67.8329	58	y1
67.874	59	init
67.9233	60	init
68.9699	60	y1
68.0959	61	init
70.3781	61	y2
68.1425	62	y2
68.263	63	init
68.2712	64	init
68.3123	65	init
68.3644	66	init
68.411	67	init
68.4219	68	y2
69.4247	68	y3
68.5726	69	init
68.6082	70	init
68.6849	71	init
68.7288	72	init
68.7479	73	init
70.0521	73	y1
71.0082	73	y2
68.8712	74	init
69.9123	74	y1
68.9836	75	init
69.2247	76	init
72.3507	76	y1
69.5863	77	init
71.7507	77	y2
69.6082	78	y2
69.6521	79	y2
71.611	79	y4
69.7233	80	init
71.737	80	y2
69.7616	81	y2
69.9452	82	y2
71.1123	82	y3
72.2082	82	y4
70.2932	83	init
74.2822	83	y4
70.4164	84	y2
70.4164	85	y2
72.3918	85	y4
70.4767	86	y1
72.6192	86	y2
70.6603	87	y2
70.9699	88	init
71.0192	89	init
75.0685	89	y4
71.2521	90	init
71.2986	91	init
71.3151	92	init
71.474	93	init
72.4986	93	y1
73.4712	93	y2
71.5945	94	init
71.663	95	init
71.7507	96	y2
74.011	96	y4
71.7808	97	y2
71.8055	98	init
72.8247	98	y1
73.7808	98	y2
71.8274	99	init
71.8822	100	init
72.0055	101	init
72.0822	102	y2
74.1123	102	y4
72.2932	103	init
75.4603	103	y1
72.3288	104	init
74.3123	104	y2
72.337	105	y2
72.4438	106	y1
74.4247	106	y3
72.4493	107	init
74.674	107	y2
72.663	108	y2
72.7205	109	init
73.7726	109	y1
75.7452	109	y3
73.0356	110	init
73.0411	111	init
74.3671	111	y1
75.5507	111	y2
73.3123	112	y2
73.3178	113	y1
74.4301	113	y2
73.4219	114	init
73.4822	115	y1
74.537	115	y2
75.3397	115	y3
73.5644	116	init
74.5945	116	y1
75.726	116	y2
73.5699	117	init
75.726	117	y2
73.6	118	init
74.8438	118	y1
73.6493	119	init
73.8685	120	init
75.0137	120	y1
77.1479	120	y2
74.0301	121	init
75.0055	121	y1
76	121	y2
77.2849	121	y3
74.0438	122	init
75.3123	122	y1
76.4959	122	y2
77.2658	122	y3
74.2795	123	y5
74.2795	124	init
74.4164	125	init
75.8548	125	y1
74.5836	126	init
76.6219	126	y2
74.6685	127	y2
74.7699	128	init
74.8329	129	init
75.0685	130	init
76.2055	130	y1
77.337	130	y2
75.0959	131	y2
75.1753	132	init
75.3616	133	init
75.3918	134	init
76.5233	134	y1
77.789	134	y2
75.8274	135	y1
75.9507	136	init
75.9808	137	y1
77.589	137	y2
75.9918	138	y2
76.0932	139	init
76.3918	140	init
77.7041	140	y1
76.5151	141	init
76.6438	142	y2
76.8438	143	y1
77.9096	143	y2
79.8466	143	y3
76.9397	144	init
77.9616	144	y1
77.0137	145	init
78.1233	145	y1
80.2274	145	y3
77.1781	146	init
77.2137	147	init
78.189	147	y1
79.3068	147	y2
81.3178	147	y3
77.2521	148	init
77.2603	149	init
78.2384	149	y1
79.3014	149	y2
80.3671	149	y3
77.589	150	init
80.7479	150	y2
77.9671	151	init
79.126	151	y1
78.0959	152	init
78.389	153	init
79.5178	153	y1
81.5096	153	y3
78.4219	154	init
79.4274	154	y1
80.4548	154	y2
78.4219	155	init
81.5808	155	y2
78.7671	156	y3
78.7781	157	y2
80.9808	157	y4
78.8384	158	init
80.1699	158	y1
78.9178	159	y1
79.0082	160	y2
79.0137	161	init
79.0603	162	y2
79.1014	163	init
81.0767	163	y2
79.2767	164	init
79.3425	165	y4
79.4082	166	init
80.4603	166	y1
81.7425	166	y2
79.989	167	init
81.0055	167	y1
82.0493	167	y2
80.4932	168	init
82.6411	168	y2
80.7342	169	y1
82.0575	169	y2
80.7945	170	y2
82.811	170	y4
80.9123	171	init
80.9397	172	y4
81.3753	173	y1
81.7205	173	y2
83.8521	173	y4
81.6849	174	init
81.6932	175	y1
82.9616	175	y2
84.0411	175	y3
81.8	176	init
82.9178	176	y1
83.8137	176	y2
81.8164	177	init
82.9068	177	y1
84.0329	177	y2
82.1425	178	init
83.1205	178	y1
84.0959	178	y2
82.1452	179	y2
82.7151	180	y2
82.8986	181	init
83.9151	181	y1
84.9151	181	y2
86.9041	181	y4
82.9014	182	y2
83.0247	183	init
85.0247	183	y2
83.3479	184	init
83.4356	185	init
83.4712	186	y2
83.7233	187	init
83.8959	188	init
84.5205	189	init
86.6082	189	y2
84.6822	190	init
85.2055	191	y2
85.7753	192	y1
87.5151	192	y2
86.0247	193	y1
86.2301	194	y2
86.3452	195	init
88.3699	195	y2
88.2329	196	init
90.6411	196	y2
92.1808	196	y4
88.7973	197	y1
89.474	197	y2
88.8877	198	init
89.2411	199	y1
89.7973	200	y2
90.0164	201	init
92.2438	201	y2
90.463	202	y2
90.5205	203	init
91.3452	204	y1
92.5726	204	y2
91.3726	205	y1

## Sheet: Figure1D
Age_at_mri	first_mri_age	Sex	time_exact_forward	CDGLOBAL	TOTAL_WMH_brain	two_group	new_idno
81.8	81.8	F	0	0	0.138039	CI	1
82.9178	81.8	F	1.11781	0	0.0507807	CI	1
83.8137	81.8	F	2.0137	0	0.17864	CI	1
83.0247	83.0247	F	0	0	0.0357545	CI	2
85.0247	83.0247	F	2	0	0.037468	CI	2
91.3452	91.3452	M	0	0.5	0.523669	CI	3
92.5726	91.3452	M	1.2274	0	2.73592	CI	3
70.4164	70.4164	M	0	0.5	0.0635924	CI	4
88.7973	88.7973	F	0	1	0.307507	CI	5
89.474	88.7973	F	0.676712	1	0.565026	CI	5
83.4712	83.4712	F	0	0.5	0.270567	CI	6
90.5205	90.5205	M	0	0.5	0.788961	CI	7
75.9507	75.9507	F	0		0.0614239	CI	8
82.1452	82.1452	F	0	0.5	0.134081	CI	9
75.9808	75.9808	M	0	0.5	0.354569	CI	10
77.589	75.9808	M	1.60822	1	0.578749	CI	10
75.8274	75.8274	F	0	2	1.58655	CI	11
81.6932	81.6932	M	0	0.5	0.0297697	CI	12
82.9616	81.6932	M	1.26849	0.5	0.0577731	CI	12
84.0411	81.6932	M	2.34795	0.5	0.0653012	CI	12
86.0247	86.0247	F	0	0.5	4.64575	CI	13
74.0301	74.0301	M	0	0.5	0.278436	CI	14
75.0055	74.0301	M	0.975342	0.5	0.254759	CI	14
76	74.0301	M	1.96986	0.5	0.320948	CI	14
77.2849	74.0301	M	3.25479	0.5	0.372269	CI	14
64.8685	64.8685	M	0	0.5	0.0625652	CI	15
74.6685	74.6685	M	0	0.5	0.357939	CI	16
77.2603	77.2603	M	0	0.5	1.62118	CI	17
78.2384	77.2603	M	0.978082	0.5	1.57116	CI	17
79.3014	77.2603	M	2.0411	0.5	1.65357	CI	17
80.3671	77.2603	M	3.10685	0.5	2.0158	CI	17
85.7753	85.7753	F	0	1	0.119586	CI	18
87.5151	85.7753	F	1.73973	2	0.127294	CI	18
82.7151	82.7151	F	0	0.5	0.324274	CI	19
85.2055	85.2055	M	0	0.5	0.588612	CI	20
68.4219	68.4219	M	0	0.5	0.0234224	CI	21
69.4247	68.4219	M	1.00274	0.5	0.0519716	CI	21
76.9397	76.9397	F	0	0.5	1.00998	CI	22
77.9616	76.9397	F	1.02192	0.5	2.16342	CI	22
77.2137	77.2137	M	0	0.5	0.139963	CI	23
78.189	77.2137	M	0.975342	0.5	0.190888	CI	23
79.3068	77.2137	M	2.09315	0.5	0.392644	CI	23
81.3178	77.2137	M	4.10411	1	0.525756	CI	23
73.6	73.6	M	0	0.5	0.0480327	CI	24
74.8438	73.6	M	1.24384	0.5	0.0673517	CI	24
74.2795	74.2795	M	0	0.5	0.0167005	CI	25
60.0658	60.0658	F	0	0.5	0.0544169	CI	26
89.2411	89.2411	F	0	0.5	3.04799	CI	27
76.8438	76.8438	M	0	0.5	0.32107	CI	28
77.9096	76.8438	M	1.06575	0.5	0.438133	CI	28
79.8466	76.8438	M	3.00274	1	0.383209	CI	28
73.3178	73.3178	M	0	0.5	0.143572	CI	29
74.4301	73.3178	M	1.11233	0.5	0.468874	CI	29
61.5123	61.5123	F	0	0.5	0.0405817	CI	30
67.4219	67.4219	F	0	0.5	0.548385	CI	31
80.7342	80.7342	M	0	1	0.0126987	CI	32
82.0575	80.7342	M	1.32329	1	0.0402576	CI	32
72.337	72.337	F	0	0.5	0.054749	CI	33
83.8959	83.8959	M	0	0.5	0.538201	CI	34
74.0438	74.0438	F	0	0.5	0.613694	CI	35
75.3123	74.0438	F	1.26849	0.5	0.853627	CI	35
76.4959	74.0438	F	2.45205	0.5	1.05293	CI	35
77.2658	74.0438	F	3.22192	0.5	1.14002	CI	35
83.7233	83.7233	F	0	1	0.690814	CI	36
73.4822	73.4822	F	0	0.5	0.352288	CI	37
74.537	73.4822	F	1.05479	1	0.333909	CI	37
75.3397	73.4822	F	1.85753	1	0.503244	CI	37
72.7205	72.7205	M	0	0.5	0.080979	CI	38
73.7726	72.7205	M	1.05205	0.5	0.115568	CI	38
75.7452	72.7205	M	3.02466	0.5	0.117135	CI	38
67.211	67.211	M	0	0.5	0.250854	CI	39
68.326	67.211	M	1.11507	0.5	0.248268	CI	39
69.5151	67.211	M	2.30411	0.5	0.300322	CI	39
70.3753	67.211	M	3.16438	1	0.363218	CI	39
79.4082	79.4082	M	0	0.5	0.0755003	CI	40
80.4603	79.4082	M	1.05205	1	0.0620448	CI	40
81.7425	79.4082	M	2.33425	1	0.10619	CI	40
68.8712	68.8712	M	0	0.5	0.391862	CI	41
69.9123	68.8712	M	1.0411	0.5	0.541258	CI	41
77.0137	77.0137	M	0	0.5	0.0100278	CI	42
78.1233	77.0137	M	1.10959	0	0.0297556	CI	42
80.2274	77.0137	M	3.2137	0.5	0.024171	CI	42
81.8164	81.8164	F	0	1	0.635689	CI	43
82.9068	81.8164	F	1.09041		0.606	CI	43
84.0329	81.8164	F	2.21644	0.5	0.65981	CI	43
88.8877	88.8877	M	0	0	0.0943462	CI	44
65.3068	65.3068	M	0	0.5	0.0726988	CI	45
66.3671	65.3068	M	1.06027	0.5	0.0603283	CI	45
73.8685	73.8685	M	0	0.5	0.000376508	CI	46
75.0137	73.8685	M	1.14521	0	0.000371294	CI	46
77.1479	73.8685	M	3.27945	0	0.00101593	CI	46
60.411	60.411	F	0	0.5	0.0115855	CI	47
61.8384	60.411	F	1.4274	0.5	0.0107816	CI	47
63.4247	60.411	F	3.0137	1	0.0242443	CI	47
78.389	78.389	M	0	0.5	0.281044	CI	48
79.5178	78.389	M	1.12877	0.5	0.425933	CI	48
81.5096	78.389	M	3.12055	0.5	0.401771	CI	48
76.5151	76.5151	M	0	0.5	0.0782435	CI	49
55.274	55.274	F	0	0.5	0.00143091	CI	50
67.874	67.874	F	0	0.5	1.4189	CI	51
75.0685	75.0685	F	0	1	0.782038	CI	52
76.2055	75.0685	F	1.13699	1	0.818511	CI	52
77.337	75.0685	F	2.26849	2	1.54816	CI	52
79.2767	79.2767	M	0	0.5	0.634731	CI	53
66.4082	66.4082	M	0	0.5	0.169528	CI	54
64.5699	64.5699	F	0	1	0.13221	CI	55
66.8493	64.5699	F	2.27945	0.5	0.111848	CI	55
78.7671	78.7671	M	0	0.5	0.359172	CI	56
72.2932	72.2932	F	0	0.5	0.032885	CI	57
75.4603	72.2932	F	3.16712	0.5	0.0272888	CI	57
64.0932	64.0932	F	0	0.5	0.121374	CI	58
66.3397	66.3397	F	0	0.5		CI	59
73.3123	73.3123	M	0		0.984141	CI	60
69.2247	69.2247	M	0	0.5	0.0752789	CI	61
72.3507	69.2247	M	3.12603	0	0.0497919	CI	61
72.0055	72.0055	M	0	0.5	0.0411481	CI	62
71.8055	71.8055	M	0	1	1.29806	CI	63
72.8247	71.8055	M	1.01918	0.5	1.76265	CI	63
73.7808	71.8055	M	1.97534	1	1.42772	CI	63
75.1753	75.1753	F	0	0.5	1.0341	CI	64
68.3644	68.3644	M	0	0.5	0.856462	CI	65
78.8384	78.8384	M	0	0.5	0.890136	CI	66
80.1699	78.8384	M	1.33151	1	0.920242	CI	66
76.3918	76.3918	F	0	0.5	0.364289	CI	67
77.7041	76.3918	F	1.31233	0.5	0.526651	CI	67
77.2521	77.2521	M	0	0.5	0.236252	CI	68
73.0411	73.0411	M	0	0.5	0.486636	CI	69
74.3671	73.0411	M	1.32603	0.5	0.677583	CI	69
75.5507	73.0411	M	2.50959	0.5	0.67336	CI	69
86.3452	86.3452	M	0	0.5	0.313474	CI	70
88.3699	86.3452	M	2.02466	1	0.292557	CI	70
65.7644	65.7644	M	0	0.5	0.539168	CI	71
66.9507	65.7644	M	1.1863	1	0.749686	CI	71
68.5726	68.5726	F	0	0.5	0.0580231	CI	72
75.3616	75.3616	M	0	0.5	0.0187335	CI	73
71.8274	71.8274	M	0	0.5	0.00865683	CI	74
73.0356	73.0356	F	0	0.5	0.15826	CI	75
74.7699	74.7699	M	0	0.5	0.022877	CI	76
66.074	66.074	M	0	0.5	0.00242825	CI	77
60.4932	60.4932	F	0	0.5	0.146395	CI	78
77.1781	77.1781	M	0	0.5	0.183969	CI	79
74.8329	74.8329	F	0	1	0.591099	CI	80
62.263	62.263	F	0	0.5	0.0138276	CI	81
68.2712	68.2712	F	0	0.5	0.0112078	CI	82
73.6493	73.6493	F	0	0.5	0.0355585	CI	83
67.2712	67.2712	M	0	0.5	0.334597	CI	84
68.411	68.411	M	0	0.5	0.0667313	CI	85
59.9808	59.9808	F	0	0.5	0.0643066	CI	86
59.5507	59.5507	F	0	0.5	0.275582	CI	87
73.4219	73.4219	F	0	0.5	0.541385	CI	88
91.3726	91.3726	F	0	0	4.37111	CN	89
79.0137	79.0137	F	0	0	0.0202719	CN	90
89.7973	89.7973	F	0	0	0.569788	CN	91
88.2329	88.2329	M	0	0	0.520302	CN	92
90.6411	88.2329	M	2.40822		0.617882	CN	92
92.1808	88.2329	M	3.94795	0.5	0.66447	CN	92
84.5205	84.5205	F	0	0	0.586521	CN	93
86.6082	84.5205	F	2.08767	0	0.568474	CN	93
82.9014	82.9014	F	0	0	0.36006	CN	94
72.3288	72.3288	M	0	0	0.00294025	CN	95
74.3123	72.3288	M	1.98356	0	0.00214376	CN	95
72.0822	72.0822	F	0	0	0.498371	CN	96
74.1123	72.0822	F	2.03014	0	0.965731	CN	96
68.6082	68.6082	F	0	0	0.00670457	CN	97
76.6438	76.6438	F	0	0	0.134814	CN	98
79.1014	79.1014	M	0	0	0.161664	CN	99
81.0767	79.1014	M	1.97534	0	0.137771	CN	99
68.6849	68.6849	F	0	0	0.0330271	CN	100
69.9452	69.9452	M	0	0.5	0.0866648	CN	101
71.1123	69.9452	M	1.16712	0.5	0.143235	CN	101
72.2082	69.9452	M	2.26301	0.5	0.0680737	CN	101
71.0192	71.0192	M	0	0	0.123007	CN	102
75.0685	71.0192	M	4.04932	0	0.2646	CN	102
86.2301	86.2301	F	0	0	0.143086	CN	103
81.3753	81.3753	M	0	0	0.14185	CN	104
81.7205	81.3753	M	0.345205	0	0.156322	CN	104
83.8521	81.3753	M	2.47671	0	0.227841	CN	104
78.7781	78.7781	M	0	0	0.126746	CN	105
80.9808	78.7781	M	2.20274	0	0.218327	CN	105
83.3479	83.3479	F	0	0.5	0.763679	CN	106
82.1425	82.1425	F	0	0	0.448189	CN	107
83.1205	82.1425	F	0.978082	0	0.61052	CN	107
84.0959	82.1425	F	1.95342	0	0.634667	CN	107
90.463	90.463	M	0	0	0.133126	CN	108
81.6849	81.6849	M	0	0	0.00808853	CN	109
69.7233	69.7233	F	0	0	0.0357106	CN	110
71.737	69.7233	F	2.0137	0	0.0369651	CN	110
78.4219	78.4219	M	0	0	0.0183717	CN	111
79.4274	78.4219	M	1.00548	0	0.0173748	CN	111
80.4548	78.4219	M	2.03288	0	0.0325908	CN	111
71.2521	71.2521	M	0		0.111241	CN	112
64.9041	64.9041	F	0	0.5	0.124567	CN	113
82.8986	82.8986	M	0	0	0.186748	CN	114
83.9151	82.8986	M	1.01644	0	0.239158	CN	114
84.9151	82.8986	M	2.01644	0	0.245353	CN	114
86.9041	82.8986	M	4.00548	0	0.321082	CN	114
71.474	71.474	F	0	0	0.0217221	CN	115
72.4986	71.474	F	1.02466	0	0.0266895	CN	115
73.4712	71.474	F	1.99726	0	0.0262772	CN	115
68.7288	68.7288	M	0	0		CN	116
75.0959	75.0959	M	0	0	0.029767	CN	117
69.6082	69.6082	F	0	0	0.290672	CN	118
79.0082	79.0082	F	0	0	0.979606	CN	119
69.7616	69.7616	M	0	0	0.100103	CN	120
67.5041	67.5041	F	0	0	0.210664	CN	121
69.6521	69.6521	F	0	0	0.0223111	CN	122
71.611	69.6521	F	1.9589	0	0.0146876	CN	122
79.3425	79.3425	F	0	0.5	0.321563	CN	123
71.663	71.663	F	0	0	0.161462	CN	124
80.9397	80.9397	M	0	0	0.268551	CN	125
68.1425	68.1425	M	0	0	0.0755675	CN	126
80.7945	80.7945	F	0	0	0.118668	CN	127
82.811	80.7945	F	2.01644	0	0.176295	CN	127
70.4164	70.4164	F	0	0	0.0784513	CN	128
72.3918	70.4164	F	1.97534		0.0981851	CN	128
70.6603	70.6603	F	0	0	0.182669	CN	129
75.9918	75.9918	F	0	0	0.19889	CN	130
79.0603	79.0603	F	0	0	0.382449	CN	131
70.4767	70.4767	F	0	0	0.0957562	CN	132
72.6192	70.4767	F	2.14247		0.11746	CN	132
71.7507	71.7507	F	0	0	0.0323152	CN	133
74.011	71.7507	F	2.26027	0	0.0598435	CN	133
65.5178	65.5178	M	0	0	0.00795659	CN	134
69.2219	65.5178	M	3.70411	0	0.00420064	CN	134
67.9233	67.9233	M	0	0	0.0119651	CN	135
68.9699	67.9233	M	1.04658	0	0.015057	CN	135
72.4438	72.4438	F	0	0	0.00162783	CN	136
74.4247	72.4438	F	1.98082	0	0.00203276	CN	136
68.9836	68.9836	F	0	0	0.0116843	CN	137
72.663	72.663	F	0	0	0.154937	CN	138
74.4164	74.4164	F	0	0	0.192051	CN	139
75.8548	74.4164	F	1.43836	0	0.222096	CN	139
71.7808	71.7808	F	0	0	1.39181	CN	140
65.3123	65.3123	M	0	0	0.00464639	CN	141
66.6904	65.3123	M	1.37808	0	0.0131523	CN	141
68.7479	68.7479	M	0	0	0.158882	CN	142
70.0521	68.7479	M	1.30411	0	0.235468	CN	142
71.0082	68.7479	M	2.26027	0	0.142288	CN	142
75.3918	75.3918	F	0	0	0.3087	CN	143
76.5233	75.3918	F	1.13151	0	0.422299	CN	143
77.789	75.3918	F	2.39726	0	0.429944	CN	143
62.0849	62.0849	F	0	0	0.171361	CN	144
67.2301	67.2301	F	0	0	0.0487215	CN	145
69.5562	67.2301	F	2.32603	0	0.0974519	CN	145
71.3397	67.2301	F	4.10959	0	0.112527	CN	145
78.9178	78.9178	F	0	0	0.0487065	CN	146
66.337	66.337	M	0	0	0.134436	CN	147
68.7726	66.337	M	2.43562	0	0.166613	CN	147
70.5041	66.337	M	4.16712	0.5	0.212978	CN	147
77.9671	77.9671	M	0	0	0.397014	CN	148
79.126	77.9671	M	1.1589	0	0.542978	CN	148
67.1534	67.1534	M	0	0	0.0650704	CN	149
64.2767	64.2767	F	0	0	0.0452839	CN	150
70.2932	70.2932	M	0	0	0.198944	CN	151
74.2822	70.2932	M	3.98904	0	0.240959	CN	151
67.8329	67.8329	F	0	0	0.0372273	CN	152
64.1233	64.1233	F	0	0	0.388946	CN	153
65.2493	64.1233	F	1.12603	0	0.442028	CN	153
64.3671	64.3671	F	0	0	0.0451755	CN	154
67.6274	67.6274	M	0	0	0.00616143	CN	155
65.9945	65.9945	F	0	0	0.0394293	CN	156
68.3479	65.9945	F	2.35342		0.0817953	CN	156
78.4219	78.4219	M	0	0	0.390904	CN	157
81.5808	78.4219	M	3.1589	0	0.44296	CN	157
77.589	77.589	F	0	0	0.179495	CN	158
80.7479	77.589	F	3.1589	0	0.212026	CN	158
72.4493	72.4493	F	0	0	0.218765	CN	159
74.674	72.4493	F	2.22466	0	0.287638	CN	159
68.0959	68.0959	F	0	0	0.0145977	CN	160
70.3781	68.0959	F	2.28219	0	0.0208722	CN	160
71.8822	71.8822	M	0	0	0.0444856	CN	161
67.7123	67.7123	F	0	0	0.012094	CN	162
71.5945	71.5945	F	0	0	0.166204	CN	163
66.5178	66.5178	M	0	0	0.0484099	CN	164
83.4356	83.4356	F	0	0	1.20884	CN	165
84.6822	84.6822	M	0	0	0.786191	CN	166
69.5863	69.5863	F	0	0	0.0762721	CN	167
71.7507	69.5863	F	2.16438	0	0.0961699	CN	167
74.2795	74.2795	F	0	0	0.0487101	CN	168
90.0164	90.0164	F	0	0	0.258083	CN	169
92.2438	90.0164	F	2.2274	0	0.346711	CN	169
65.8137	65.8137	F	0	0	0.130729	CN	170
66.5014	66.5014	F	0	0	0.0205768	CN	171
65.2301	65.2301	F	0	0	0.0295755	CN	172
68.2438	65.2301	F	3.0137	0	0.0543025	CN	172
80.4932	80.4932	F	0	0	0.113617	CN	173
82.6411	80.4932	F	2.14795	0	0.849581	CN	173
67.1479	67.1479	F	0	0	0.00371832	CN	174
71.2986	71.2986	M	0	0	0.0426992	CN	175
73.5699	73.5699	F	0	0	0.202007	CN	176
75.726	73.5699	F	2.15616	0	0.140289	CN	176
73.5644	73.5644	M	0	0	0.538418	CN	177
74.5945	73.5644	M	1.03014	0	0.494209	CN	177
75.726	73.5644	M	2.16164	0	0.583571	CN	177
79.989	79.989	F	0	0	2.18379	CN	178
81.0055	79.989	F	1.01644	0	2.15405	CN	178
82.0493	79.989	F	2.06027	0	2.49668	CN	178
74.5836	74.5836	F	0	0	0.171981	CN	179
76.6219	74.5836	F	2.03836	0	0.172379	CN	179
68.263	68.263	M	0	0	0.0318809	CN	180
64.4658	64.4658	M	0	0	0.0177484	CN	181
68.3123	68.3123	F	0	0	0.00634762	CN	182
67.2849	67.2849	F	0	0	0.150016	CN	183
61.7096	61.7096	F	0	0	0.00362412	CN	184
54.9726	54.9726	F	0	0	0.00574129	CN	185
65.2932	65.2932	M	0	0	0.0322258	CN	186
78.0959	78.0959	M	0	0	0.143738	CN	187
76.0932	76.0932	F	0	0	0.0258139	CN	188
57.4795	57.4795	F	0	0	0.0177239	CN	189
80.9123	80.9123	F	0	0	0.802442	CN	190
57.063	57.063	F	0	0	0.117584	CN	191
52.8904	52.8904	F	0	0	0.0134791	CN	192
57.8164	57.8164	M	0	0	0.0515323	CN	193
58.7644	58.7644	F	0	0	0.0589547	CN	194
57.2027	57.2027	M	0	0	0.0157142	CN	195
57.9014	57.9014	F	0	0	0.00344883	CN	196
50.5671	50.5671	F	0	0	0.0545024	CN	197
53.5945	53.5945	F	0	0	0.00916537	CN	198
71.3151	71.3151	F	0	0	0.0762511	CN	199
63.8082	63.8082	M	0	0	0.206944	CN	200
57.7178	57.7178	M	0	0	0.0136103	CN	201
58.6685	58.6685	F	0	0	0.00816515	CN	202
56.4027	56.4027	F	0	0	0.0068308	CN	203
70.9699	70.9699	M	0	0	0.0445208	CN	204
58.9863	58.9863	F	0	0	0.0945263	CN	205

## Sheet: Figure2A
time_exact_forward	two_group	new_idno
0	CI	1
1.11781	CI	1
2.0137	CI	1
0	CI	2
2	CI	2
0	CI	3
1.2274	CI	3
0	CI	4
0	CI	5
0.676712	CI	5
0	CI	6
0	CI	7
0	CI	8
0	CI	9
0	CI	10
1.60822	CI	10
0	CI	11
0	CI	12
1.26849	CI	12
2.34795	CI	12
0	CI	13
0	CI	14
0.975342	CI	14
1.96986	CI	14
3.25479	CI	14
0	CI	15
0	CI	16
0	CI	17
0.978082	CI	17
2.0411	CI	17
3.10685	CI	17
0	CI	18
1.73973	CI	18
0	CI	19
0	CI	20
0	CI	21
1.00274	CI	21
0	CI	22
1.02192	CI	22
0	CI	23
0.975342	CI	23
2.09315	CI	23
4.10411	CI	23
0	CI	24
1.24384	CI	24
0	CI	25
0	CI	26
0	CI	27
0	CI	28
1.06575	CI	28
3.00274	CI	28
0	CI	29
1.11233	CI	29
0	CI	30
0	CI	31
0	CI	32
1.32329	CI	32
0	CI	33
0	CI	34
0	CI	35
1.26849	CI	35
2.45205	CI	35
3.22192	CI	35
0	CI	36
0	CI	37
1.05479	CI	37
1.85753	CI	37
0	CI	38
1.05205	CI	38
3.02466	CI	38
0	CI	39
1.11507	CI	39
2.30411	CI	39
3.16438	CI	39
0	CI	40
1.05205	CI	40
2.33425	CI	40
0	CI	41
1.0411	CI	41
0	CI	42
1.10959	CI	42
3.2137	CI	42
0	CI	43
1.09041	CI	43
2.21644	CI	43
0	CI	44
0	CI	45
1.06027	CI	45
0	CI	46
1.14521	CI	46
3.27945	CI	46
0	CI	47
1.4274	CI	47
3.0137	CI	47
0	CI	48
1.12877	CI	48
3.12055	CI	48
0	CI	49
0	CI	50
0	CI	51
0	CI	52
1.13699	CI	52
2.26849	CI	52
0	CI	53
0	CI	54
0	CI	55
2.27945	CI	55
0	CI	56
0	CI	57
3.16712	CI	57
0	CI	58
0	CI	59
0	CI	60
0	CI	61
3.12603	CI	61
0	CI	62
0	CI	63
1.01918	CI	63
1.97534	CI	63
0	CI	64
0	CI	65
0	CI	66
1.33151	CI	66
0	CI	67
1.31233	CI	67
0	CI	68
0	CI	69
1.32603	CI	69
2.50959	CI	69
0	CI	70
2.02466	CI	70
0	CI	71
1.1863	CI	71
0	CI	72
0	CI	73
0	CI	74
0	CI	75
0	CI	76
0	CI	77
0	CI	78
0	CI	79
0	CI	80
0	CI	81
0	CI	82
0	CI	83
0	CI	84
0	CI	85
0	CI	86
0	CI	87
0	CI	88
0	CN	89
0	CN	90
0	CN	91
0	CN	92
2.40822	CN	92
3.94795	CN	92
0	CN	93
2.08767	CN	93
0	CN	94
0	CN	95
1.98356	CN	95
0	CN	96
2.03014	CN	96
0	CN	97
0	CN	98
0	CN	99
1.97534	CN	99
0	CN	100
0	CN	101
1.16712	CN	101
2.26301	CN	101
0	CN	102
4.04932	CN	102
0	CN	103
0	CN	104
0.345205	CN	104
2.47671	CN	104
0	CN	105
2.20274	CN	105
0	CN	106
0	CN	107
0.978082	CN	107
1.95342	CN	107
0	CN	108
0	CN	109
0	CN	110
2.0137	CN	110
0	CN	111
1.00548	CN	111
2.03288	CN	111
0	CN	112
0	CN	113
0	CN	114
1.01644	CN	114
2.01644	CN	114
4.00548	CN	114
0	CN	115
1.02466	CN	115
1.99726	CN	115
0	CN	116
0	CN	117
0	CN	118
0	CN	119
0	CN	120
0	CN	121
0	CN	122
1.9589	CN	122
0	CN	123
0	CN	124
0	CN	125
0	CN	126
0	CN	127
2.01644	CN	127
0	CN	128
1.97534	CN	128
0	CN	129
0	CN	130
0	CN	131
0	CN	132
2.14247	CN	132
0	CN	133
2.26027	CN	133
0	CN	134
3.70411	CN	134
0	CN	135
1.04658	CN	135
0	CN	136
1.98082	CN	136
0	CN	137
0	CN	138
0	CN	139
1.43836	CN	139
0	CN	140
0	CN	141
1.37808	CN	141
0	CN	142
1.30411	CN	142
2.26027	CN	142
0	CN	143
1.13151	CN	143
2.39726	CN	143
0	CN	144
0	CN	145
2.32603	CN	145
4.10959	CN	145
0	CN	146
0	CN	147
2.43562	CN	147
4.16712	CN	147
0	CN	148
1.1589	CN	148
0	CN	149
0	CN	150
0	CN	151
3.98904	CN	151
0	CN	152
0	CN	153
1.12603	CN	153
0	CN	154
0	CN	155
0	CN	156
2.35342	CN	156
0	CN	157
3.1589	CN	157
0	CN	158
3.1589	CN	158
0	CN	159
2.22466	CN	159
0	CN	160
2.28219	CN	160
0	CN	161
0	CN	162
0	CN	163
0	CN	164
0	CN	165
0	CN	166
0	CN	167
2.16438	CN	167
0	CN	168
0	CN	169
2.2274	CN	169
0	CN	170
0	CN	171
0	CN	172
3.0137	CN	172
0	CN	173
2.14795	CN	173
0	CN	174
0	CN	175
0	CN	176
2.15616	CN	176
0	CN	177
1.03014	CN	177
2.16164	CN	177
0	CN	178
1.01644	CN	178
2.06027	CN	178
0	CN	179
2.03836	CN	179
0	CN	180
0	CN	181
0	CN	182
0	CN	183
0	CN	184
0	CN	185
0	CN	186
0	CN	187
0	CN	188
0	CN	189
0	CN	190
0	CN	191
0	CN	192
0	CN	193
0	CN	194
0	CN	195
0	CN	196
0	CN	197
0	CN	198
0	CN	199
0	CN	200
0	CN	201
0	CN	202
0	CN	203
0	CN	204
0	CN	205

## Sheet: Figure2C
first_mri_age_norm	time_exact_forward	two_group	Sex	new_idno	ADI_NODDI	ADI_CNODDI	ADI_SMI
1.10681	0	CI	F	1	0.932237	0.657217	-1.03026
1.10681	1.11781	CI	F	1	0.693613	0.51704	-0.730978
1.10681	2.0137	CI	F	1	0.603302	0.323979	-0.876543
1.25278	0	CI	F	2	-0.860806	-0.770332	-0.828146
1.25278	2	CI	F	2	-0.806691	-0.840665	-0.856007
2.24453	0	CI	M	3	-2.21054	-2.14454	0.265077
2.24453	1.2274	CI	M	3	-1.89003	-2.29424	-0.263273
-0.250032	0	CI	M	4	-0.949774	-0.36462	1.03893
1.94084	0	CI	F	5	-2.71834	-2.32173	-0.988789
1.94084	0.676712	CI	F	5	-2.38232	-2.45985	-0.784624
1.30601	0	CI	F	6	-0.30238	-0.745464	0.678323
2.14624	0	CI	M	7	-1.32842	-1.69514	0.00317529
0.409612	0	CI	F	8	1.11906	1.23406	-0.632917
1.14796	0	CI	F	9	0.0900429	0.271706	0.109691
0.413204	0	CI	M	10	0.867664	-0.706703	-2.55213
0.413204	1.60822	CI	M	10	0.530358	-1.36284	-2.16906
0.394917	0	CI	F	11	-1.54459	-1.498	0.730481
1.09407	0	CI	M	12	0.870001	1.2884	-1.90964
1.09407	1.26849	CI	M	12	0.824226	-0.268867	-2.05522
1.09407	2.34795	CI	M	12	0.785553	-0.288883	1.05765
1.61036	0	CI	F	13	-2.10907	-2.19362	-0.351447
0.180696	0	CI	M	14	-1.29546	-0.634254	0.335407
0.180696	0.975342	CI	M	14	-1.23383	-1.02914	-0.267411
0.180696	1.96986	CI	M	14	-1.29534	-0.952302	0.420652
0.180696	3.25479	CI	M	14	-1.72098	-1.08089	0.371871
-0.91131	0	CI	M	15	-0.436288	-0.106838	-0.401264
0.256783	0	CI	M	16	-0.964167	-0.354889	0.412831
0.565706	0	CI	M	17	-1.62544	-1.62049	-0.872454
0.565706	0.978082	CI	M	17	-1.42335	-1.66554	-1.07822
0.565706	2.0411	CI	M	17	-1.5428	-1.91302	-1.22341
0.565706	3.10685	CI	M	17	-2.81403	-2.51932	-0.08037
1.58064	0	CI	F	18	0.106051	-1.64163	-0.772405
1.58064	1.73973	CI	F	18	0.122519	-1.75177	-0.594007
1.21588	0	CI	F	19	-0.203195	-0.586648	0.893045
1.51272	0	CI	M	20	-0.104835	-0.142758	0.073919
-0.487766	0	CI	M	21	-0.837939	0.0749491	0.383333
-0.487766	1.00274	CI	M	21	-1.13781	-0.178225	0.46026
0.527499	0	CI	F	22	-1.2161	-0.810782	0.598259
0.527499	1.02192	CI	F	22	-1.47422	-1.0225	0.76637
0.560155	0	CI	M	23	0.771597	-0.797672	-1.03178
0.560155	0.975342	CI	M	23	-0.695561	-1.31824	-2.23645
0.560155	2.09315	CI	M	23	-0.855442	-1.62916	-2.43242
0.560155	4.10411	CI	M	23	-1.13682	-1.97961	-2.45184
0.129426	0	CI	M	24	0.168503	-0.174926	-1.01894
0.129426	1.24384	CI	M	24	0.347907	0.0168637	-2.17208
0.210412	0	CI	M	25	1.18733	0.0449278	-1.65789
-1.48376	0	CI	F	26	1.95922	1.51581	-0.881054
1.99374	0	CI	F	27	-0.630314	-0.267305	-0.437542
0.516069	0	CI	M	28	-0.6585	0.265583	-1.37446
0.516069	1.06575	CI	M	28	-0.654802	0.203992	-1.09776
0.516069	3.00274	CI	M	28	-0.855368	-1.63288	-0.478515
0.095791	0	CI	M	29	-0.634783	-0.167121	0.586518
0.095791	1.11233	CI	M	29	-0.800998	-0.407191	-0.24247
-1.31134	0	CI	F	30	-0.463076	0.147079	0.146077
-0.606959	0	CI	F	31	-1.37999	-0.439356	0.579457
0.97978	0	CI	M	32	-0.38954	-2.06569	-0.715357
0.97978	1.32329	CI	M	32	-0.727296	-2.96017	-0.877565
-0.0211163	0	CI	F	33	2.37489	0.376141	-0.789227
1.35663	0	CI	M	34	0.116917	-1.49457	0.454122
0.182329	0	CI	F	35	-1.75587	-1.12322	0.105489
0.182329	1.26849	CI	F	35	-2.14408	-1.36927	0.0729948
0.182329	2.45205	CI	F	35	-2.19207	-1.37126	0.47815
0.182329	3.22192	CI	F	35	-2.5101	-1.66744	0.0316132
1.33605	0	CI	F	36	-1.95785	-1.54118	0.151538
0.115384	0	CI	F	37	-0.608124	-0.4656	0.391062
0.115384	1.05479	CI	F	37	-1.29854	-0.830337	0.786821
0.115384	1.85753	CI	F	37	-1.51949	-0.926792	0.349919
0.0246017	0	CI	M	38	0.425838	0.309684	1.26634
0.0246017	1.05205	CI	M	38	0.185475	0.138952	1.44713
0.0246017	3.02466	CI	M	38	-0.329704	0.105068	1.36541
-0.632104	0	CI	M	39	0.395028	0.0573245	-1.01226
-0.632104	1.11507	CI	M	39	0.357932	0.0971983	-1.50443
-0.632104	2.30411	CI	M	39	0.046685	-0.0328916	0.66212
-0.632104	3.16438	CI	M	39	-0.192339	-0.276203	0.723943
0.821726	0	CI	M	40	1.61794	-1.41404	-1.87311
0.821726	1.05205	CI	M	40	1.88759	-0.130737	-1.18248
0.821726	2.33425	CI	M	40	1.9238	-2.14811	-0.699817
-0.43421	0	CI	M	41	-0.607572	-0.889626	0.124489
-0.43421	1.0411	CI	M	41	-1.48175	-1.5472	-0.00147956
0.536316	0	CI	M	42	-0.787549	-1.07392	-0.0218122
0.536316	1.10959	CI	M	42	-0.952467	-1.11132	0.503578
0.536316	3.2137	CI	M	42	-1.0591	-1.35652	0.730248
1.10877	0	CI	F	43	-0.903912	-0.705992	-0.776736
1.10877	1.09041	CI	F	43	-0.931972	-0.778278	-0.636684
1.10877	2.21644	CI	F	43	-1.25695	-1.28658	0.127024
1.95161	0	CI	M	44	-1.1142	-0.809147	0.450182
-0.859061	0	CI	M	45	-0.471045	-0.24863	-0.202039
-0.859061	1.06027	CI	M	45	-0.490462	-0.200089	-0.323219
0.161429	0	CI	M	46	-0.258491	-0.0428586	0.712665
0.161429	1.14521	CI	M	46	-0.0819919	0.0681142	0.674912
0.161429	3.27945	CI	M	46	-0.246646	-0.313263	0.507896
-1.44262	0	CI	F	47	-0.251155	-0.620718	-1.2544
-1.44262	1.4274	CI	F	47	0.129608	-0.77034	-2.05531
-1.44262	3.0137	CI	F	47	-0.160628	-1.41758	-1.16329
0.700247	0	CI	M	48	0.324718	-0.92915	-0.467789
0.700247	1.12877	CI	M	48	0.351999	-1.07146	-1.78936
0.700247	3.12055	CI	M	48	-0.292943	-1.32141	1.00018
0.476883	0	CI	M	49	0.281131	0.543282	0.143558
-2.05491	0	CI	F	50	-0.0777773	0.68728	0.367049
-0.553077	0	CI	F	51	-0.994433	-0.535739	0.934702
0.304461	0	CI	F	52	-1.36628	-1.46198	0.765148
0.304461	1.13699	CI	F	52	-1.83794	-1.78218	0.592074
0.304461	2.26849	CI	F	52	-2.29274	-2.10816	0.66046
0.806052	0	CI	M	53	-0.40941	-0.779102	0.518229
-0.727785	0	CI	M	54	-0.541288	-1.35514	0.0758356
-0.946904	0	CI	F	55	0.55329	-0.0460928	-2.25268
-0.946904	2.27945	CI	F	55	-0.107392	-0.310328	0.0536091
0.745312	0	CI	M	56	0.515938	-0.105887	-0.823674
-0.0263412	0	CI	F	57	0.47587	0.510491	0.575492
-0.0263412	3.16712	CI	F	57	0.435955	0.0869238	0.912372
-1.00373	0	CI	F	58	0.488385	1.2783	0.88224
-0.735949	0	CI	F	59	1.14182	2.08019	1.61928
0.0951379	0	CI	M	60	-1.90276	-1.99833	-0.535169
-0.392085	0	CI	M	61	0.328879	0.660896	0.576689
-0.392085	3.12603	CI	M	61	0.201726	0.624761	0.649456
-0.0606296	0	CI	M	62	-0.877205	-0.811217	0.388808
-0.0844683	0	CI	M	63	-2.57663	-1.76105	0.389571
-0.0844683	1.01918	CI	M	63	-2.6071	-1.93897	0.112331
-0.0844683	1.97534	CI	M	63	-2.97902	-1.98373	-0.580355
0.317196	0	CI	F	64	-0.531238	-0.934636	-1.45518
-0.494623	0	CI	M	65	-1.49068	-1.32103	0.472767
0.753803	0	CI	M	66	0.378139	0.50855	0.931169
0.753803	1.33151	CI	M	66	0.108646	0.0989806	0.84494
0.462188	0	CI	F	67	0.0171201	-0.475211	0.395919
0.462188	1.31233	CI	F	67	-0.31588	-0.502698	0.546723
0.564726	0	CI	M	68	0.309524	-0.0361177	-1.86546
0.0628088	0	CI	M	69	-0.0114996	0.0164437	1.0858
0.0628088	1.32603	CI	M	69	-0.694698	-0.159583	0.580511
0.0628088	2.50959	CI	M	69	-0.547766	-0.346323	0.781792
1.64857	0	CI	M	70	0.318803	-1.0667	-0.595922
1.64857	2.02466	CI	M	70	-1.16679	-1.80525	-0.795605
-0.804526	0	CI	M	71	-2.44355	-3.02325	-2.12778
-0.804526	1.1863	CI	M	71	-3.00459	-3.3173	-2.18512
-0.469805	0	CI	F	72	-0.0348392	0.265625	1.02314
0.339402	0	CI	M	73	2.33963	-0.136516	0.149313
-0.0818558	0	CI	M	74	0.15409	-1.41659	0.109267
0.0621557	0	CI	F	75	-0.566053	-1.10601	-0.163659
0.268866	0	CI	M	76	0.656766	-1.62911	-1.31858
-0.767625	0	CI	M	77	1.24972	0.222593	-0.0540906
-1.43282	0	CI	F	78	-0.602046	0.0127586	-1.5352
0.555909	0	CI	M	79	0.0874133	-0.847728	0.579374
0.276377	0	CI	F	80	-0.68271	-0.285988	0.532651
-1.22187	0	CI	F	81	1.14568	1.11527	1.62819
-0.505726	0	CI	F	82	0.593385	1.14542	-0.0964732
0.135304	0	CI	F	83	-0.783054	-0.85696	-1.16115
-0.62492	0	CI	M	84	1.50782	1.069	0.117217
-0.489072	0	CI	M	85	-0.162632	-0.992767	0.537156
-1.49389	0	CI	F	86	0.764904	0.97839	0.0739272
-1.54516	0	CI	F	87	0.379101	0.760676	0.967237
0.1082	0	CI	F	88	-1.88132	-1.09625	-0.723941
2.2478	0	CN	F	89	-1.84603	-2.29283	-0.459386
0.774702	0	CN	F	90	-0.823284	-0.397119	1.00017
2.06003	0	CN	F	91	-0.194849	0.319746	0.153663
1.87357	0	CN	M	92	-0.129695	-0.474149	1.46223
1.87357	2.40822	CN	M	92	0.230056	-0.571412	1.81492
1.87357	3.94795	CN	M	92	-0.685473	-1.44192	0.572374
1.43108	0	CN	F	93	-0.476631	-1.61397	-2.32045
1.43108	2.08767	CN	F	93	-0.333515	-1.60561	-2.09099
1.23809	0	CN	F	94	-0.851358	-0.271798	0.0441031
-0.0220959	0	CN	M	95	2.44725	1.42531	-0.26485
-0.0220959	1.98356	CN	M	95	0.766274	0.451532	-1.07159
-0.051486	0	CN	F	96	1.51925	1.79202	1.87662
-0.051486	2.03014	CN	F	96	1.90371	1.99579	2.35037
-0.46556	0	CN	F	97	0.677664	0.524831	1.68739
0.492231	0	CN	F	98	-0.637195	-0.259427	-2.23201
0.785152	0	CN	M	99	0.379	0.216499	1.3404
0.785152	1.97534	CN	M	99	0.398275	-0.125662	1.07389
-0.456416	0	CN	F	100	-0.514606	0.316167	-0.109238
-0.3062	0	CN	M	101	2.20745	2.81295	1.14044
-0.3062	1.16712	CN	M	101	1.8766	2.41877	1.64839
-0.3062	2.26301	CN	M	101	1.51288	1.06834	2.15833
-0.17819	0	CN	M	102	0.110949	0.256246	1.53397
-0.17819	4.04932	CN	M	102	-0.0870665	-0.210573	1.67586
1.63485	0	CN	F	103	-0.472045	-1.22504	-1.96941
1.05619	0	CN	M	104	-0.977481	-0.543897	0.848363
1.05619	0.345205	CN	M	104	-0.588784	-1.02907	0.887739
1.05619	2.47671	CN	M	104	-1.23429	-1.16664	0.510881
0.746618	0	CN	M	105	-0.614964	-0.837386	-0.954162
0.746618	2.20274	CN	M	105	-0.000770922	0.989826	-1.13577
1.29131	0	CN	F	106	-0.404013	-0.95984	1.13838
1.14763	0	CN	F	107	-0.938915	-1.10303	-0.0234552
1.14763	0.978082	CN	F	107	-0.879679	-1.09327	0.0987742
1.14763	1.95342	CN	F	107	-0.976695	-1.16474	-0.019589
2.13938	0	CN	M	108	0.570426	-2.56156	-2.66956
1.09309	0	CN	M	109	0.467623	-0.388057	-1.04971
-0.332651	0	CN	F	110	1.13777	1.31753	0.0631468
-0.332651	2.0137	CN	F	110	0.947034	0.880857	-0.118499
0.704166	0	CN	M	111	0.979288	0.666989	-0.838653
0.704166	1.00548	CN	M	111	0.933578	0.826304	-1.46479
0.704166	2.03288	CN	M	111	0.842045	0.587449	-1.88906
-0.150433	0	CN	M	112	0.533517	0.855909	-0.627123
-0.907064	0	CN	F	113	0.686141	0.956348	0.594809
1.23776	0	CN	M	114	0.0703951	-0.743644	-0.217767
1.23776	1.01644	CN	M	114	-0.023776	-0.688121	-0.887019
1.23776	2.01644	CN	M	114	0.218584	-0.774932	0.0821875
1.23776	4.00548	CN	M	114	-0.116164	-0.902573	1.07998
-0.123982	0	CN	F	115	1.33412	-0.327187	1.26015
-0.123982	1.02466	CN	F	115	0.704496	-0.964866	-1.02375
-0.123982	1.99726	CN	F	115	0.822314	-1.15517	-1.59276
-0.451191	0	CN	M	116	-0.25498	0.757073	-0.670056
0.307726	0	CN	M	117	1.07587	1.37148	1.56567
-0.346367	0	CN	F	118	-0.489373	-0.279208	1.06204
0.774049	0	CN	F	119	-1.37755	-0.88638	0.493796
-0.32808	0	CN	M	120	1.08256	0.735118	0.605407
-0.597162	0	CN	F	121	0.639341	0.717064	-0.00822837
-0.341142	0	CN	F	122	-0.700901	0.366586	0.722457
-0.341142	1.9589	CN	F	122	-0.661356	0.199964	1.21223
0.813889	0	CN	F	123	1.1088	0.106458	-1.10947
-0.101449	0	CN	F	124	0.570681	0.373312	1.54051
1.00427	0	CN	M	125	-0.33668	-0.854906	0.110249
-0.521074	0	CN	M	126	0.97846	0.64071	-0.205909
0.986964	0	CN	F	127	-0.121442	0.185015	0.51776
0.986964	2.01644	CN	F	127	-0.176334	1.61256	1.25778
-0.250032	0	CN	F	128	1.79801	1.86489	1.18831
-0.250032	1.97534	CN	F	128	1.87833	3.21733	1.82018
-0.220969	0	CN	F	129	-0.262358	-0.521074	-1.79758
0.41451	0	CN	F	130	-0.576196	-0.320469	-0.191903
0.780254	0	CN	F	131	-0.716939	-1.28277	0.0159815
-0.242848	0	CN	F	132	1.20714	-0.185566	-2.47219
-0.242848	2.14247	CN	F	132	0.590553	-0.413388	-2.09187
-0.0909994	0	CN	F	133	0.776521	0.454773	0.990446
-0.0909994	2.26027	CN	F	133	-0.395003	-0.405311	-0.432165
-0.833916	0	CN	M	134	-0.353292	0.666857	0.57865
-0.833916	3.70411	CN	M	134	-0.233894	0.485254	0.0785323
-0.547199	0	CN	M	135	1.37895	0.629517	-1.60913
-0.547199	1.04658	CN	M	135	1.76407	0.690174	-1.39626
-0.00838056	0	CN	F	136	0.0828811	0.57274	-1.62255
-0.00838056	1.98082	CN	F	136	0.0866975	0.297039	-1.81311
-0.420822	0	CN	F	137	0.860896	0.61799	-1.47874
0.017744	0	CN	F	138	0.221123	0.813343	0.725209
0.22674	0	CN	F	139	-1.17195	-0.385672	1.18101
0.22674	1.43836	CN	F	139	-1.26315	-0.423302	0.401753
-0.0874073	0	CN	F	140	-0.156504	-0.421479	-2.43665
-0.858408	0	CN	M	141	1.94157	1.33723	0.187073
-0.858408	1.37808	CN	M	141	1.85177	1.06349	-0.687598
-0.448905	0	CN	M	142	-0.21944	0.0858483	1.27257
-0.448905	1.30411	CN	M	142	-0.485531	-0.0556199	1.26774
-0.448905	2.26027	CN	M	142	-0.407516	1.04126	1.64322
0.342994	0	CN	F	143	-1.22837	-0.0886592	-0.290082
0.342994	1.13151	CN	F	143	-0.516548	0.0227869	-1.04069
0.342994	2.39726	CN	F	143	-0.974868	-0.195484	-0.324743
-1.24309	0	CN	F	144	0.176832	0.694899	0.756914
-0.629818	0	CN	F	145	-0.317278	0.177909	-0.258668
-0.629818	2.32603	CN	F	145	-0.517117	0.154815	0.51844
-0.629818	4.10959	CN	F	145	-0.703622	-0.0487557	0.747799
0.763273	0	CN	F	146	0.0390239	-0.45147	-1.07714
-0.736275	0	CN	M	147	0.185086	0.745675	1.00348
-0.736275	2.43562	CN	M	147	-0.12113	0.631989	1.62288
-0.736275	4.16712	CN	M	147	-0.326908	0.465748	1.39728
0.649958	0	CN	M	148	-0.502371	1.35403	1.29518
0.649958	1.1589	CN	M	148	-0.616656	1.37971	0.812521
-0.638961	0	CN	M	149	0.516009	0.643582	-1.49895
-0.981846	0	CN	F	150	0.608609	0.335304	-0.888949
-0.264728	0	CN	M	151	1.15894	1.3617	0.410917
-0.264728	3.98904	CN	M	151	0.869328	2.41755	-0.877316
-0.557975	0	CN	F	152	0.0660156	0.0687751	-0.661934
-1.00013	0	CN	F	153	-1.17963	-0.129496	-0.0730901
-1.00013	1.12603	CN	F	153	-1.13589	-0.132596	-0.0534139
-0.97107	0	CN	F	154	0.111522	0.593734	0.0382939
-0.582467	0	CN	M	155	2.08005	1.33486	0.227505
-0.777095	0	CN	F	156	-0.22037	0.594293	-0.22294
-0.777095	2.35342	CN	F	156	-0.143818	0.411647	0.274752
0.704166	0	CN	M	157	1.1074	0.253686	0.0801792
0.704166	3.1589	CN	M	157	1.32666	0.172567	-0.0547924
0.604893	0	CN	F	158	-0.044427	0.37034	1.04195
0.604893	3.1589	CN	F	158	-0.345544	0.15911	0.85757
-0.00772745	0	CN	F	159	-0.999305	0.890609	-0.307248
-0.00772745	2.22466	CN	F	159	-0.867581	0.999846	0.805222
-0.526626	0	CN	F	160	0.612953	0.229436	-1.64229
-0.526626	2.28219	CN	F	160	-0.0922622	-0.0145608	-0.41847
-0.0753247	0	CN	M	161	1.76392	1.2949	-0.410148
-0.572344	0	CN	F	162	0.560262	0.841237	0.622843
-0.109613	0	CN	F	163	0.0116866	0.327579	-0.0764193
-0.714723	0	CN	M	164	0.171761	0.946571	0.711503
1.30176	0	CN	F	165	-1.95511	0.650067	0.307293
1.45035	0	CN	M	166	0.250352	-1.13963	-0.169773
-0.348979	0	CN	F	167	-1.03024	0.871042	-0.790828
-0.348979	2.16438	CN	F	167	-0.862019	0.778334	-0.195511
0.210412	0	CN	F	168	1.78665	-0.154981	-1.1083
2.08615	0	CN	F	169	-0.545986	-0.965852	-1.26462
2.08615	2.2274	CN	F	169	-0.201902	-1.29764	0.0406101
-0.798648	0	CN	F	170	0.242087	0.61491	0.907986
-0.716682	0	CN	F	171	1.08184	0.950028	0.729463
-0.868204	0	CN	F	172	0.590046	1.07805	1.17228
-0.868204	3.0137	CN	F	172	0.300924	0.801397	0.683017
0.951043	0	CN	F	173	-0.0282656	1.99013	1.33628
0.951043	2.14795	CN	F	173	-0.271914	2.04849	0.881005
-0.639615	0	CN	F	174	0.517333	0.164981	0.689515
-0.144881	0	CN	M	175	0.0416921	1.04079	0.880832
0.125834	0	CN	F	176	0.996092	0.720895	0.413461
0.125834	2.15616	CN	F	176	1.06405	0.326395	0.349776
0.125181	0	CN	M	177	0.866809	0.319572	1.14023
0.125181	1.03014	CN	M	177	1.25331	0.495579	0.377327
0.125181	2.16164	CN	M	177	0.991831	0.366611	0.396065
0.890956	0	CN	F	178	-1.09369	-1.01909	0.0210323
0.890956	1.01644	CN	F	178	-1.02112	-0.887837	-0.330186
0.890956	2.06027	CN	F	178	-0.984334	-1.06087	0.300693
0.24666	0	CN	F	179	1.19793	1.17627	1.74182
0.24666	2.03836	CN	F	179	1.10528	0.993003	2.04602
-0.506706	0	CN	M	180	1.77253	0.361835	0.0126626
-0.959314	0	CN	M	181	-0.248509	0.387407	0.0788226
-0.500828	0	CN	F	182	-0.104211	0.438745	-0.79773
-0.623287	0	CN	F	183	-1.15303	-0.172686	0.375878
-1.28783	0	CN	F	184	1.0588	1.87307	1.01777
-2.09083	0	CN	F	185	0.320312	0.993715	-0.250224
-0.860693	0	CN	M	186	0.207333	-0.0263265	1.25503
0.665306	0	CN	M	187	-0.2829	0.105596	0.482932
0.426593	0	CN	F	188	0.494162	1.0445	-0.207035
-1.79203	0	CN	F	189	0.0233869	0.634051	0.131996
1.00101	0	CN	F	190	-0.680735	-0.508969	0.958551
-1.84167	0	CN	F	191	-0.421928	0.158489	0.657468
-2.33902	0	CN	F	192	-0.362835	0.467966	1.09079
-1.75187	0	CN	M	193	0.214503	0.645367	1.19313
-1.63888	0	CN	F	194	-0.83168	0.0343359	-0.894466
-1.82502	0	CN	M	195	1.43468	1.75473	2.1973
-1.74174	0	CN	F	196	0.677877	0.892448	0.223561
-2.61594	0	CN	F	197	1.30541	2.0441	1.44102
-2.25509	0	CN	F	198	1.02306	1.67889	1.13672
-0.142922	0	CN	F	199	-0.647821	0.745883	0.343379
-1.03769	0	CN	M	200	-0.526021	-0.250194	-0.281349
-1.76362	0	CN	M	201	1.50063	0.848794	-0.67664
-1.65031	0	CN	F	202	-0.0767206	1.10531	0.614162
-1.92037	0	CN	F	203	0.517526	1.29364	-0.190959
-0.184068	0	CN	M	204	-0.232824	0.0509968	-0.574659
-1.61243	0	CN	F	205	-1.30156	-0.317968	-1.4558

## Sheet: Figure3A
time_exact_forward	time_to_mri	two_group	new_idno
0	1.11781	CI	1
0	0	CI	1
0	2.0137	CI	1
0	-0.0219178	CI	2
0	2	CI	2
0	0	CI	3
0	1.2274	CI	3
0	-0.00821918	CI	4
0	0.657534	CI	5
0	0	CI	5
0	0	CI	8
0	1.40822	CI	9
0	-0.030137	CI	9
0	2.38356	CI	9
0	1.60822	CI	10
0	0	CI	11
0	2.32329	CI	12
0	1.24932	CI	12
0	0	CI	12
0	3.31781	CI	12
0	4.39452	CI	12
0	0	CI	13
0	3.0137	CI	14
0	-0.0383562	CI	14
0	0.975342	CI	14
0	1.96986	CI	14
0	3.99452	CI	14
0	-0.0109589	CI	15
0	0.00273973	CI	16
0	3.10411	CI	17
0	1.99452	CI	17
0	0	CI	17
0	0.978082	CI	17
0	4.02466	CI	17
0	5.00548	CI	17
0	0	CI	18
0	1.73973	CI	18
0	-0.00547945	CI	19
0	1.92329	CI	20
0	0	CI	20
0	2.93973	CI	20
0	0	CI	21
0	1.00274	CI	21
0	1.95616	CI	22
0	0.983562	CI	22
0	-0.0164384	CI	22
0	3.88493	CI	22
0	-0.00273973	CI	23
0	0.975342	CI	23
0	2.09315	CI	23
0	4.10411	CI	23
0	1.24384	CI	24
0	-0.0630137	CI	24
0	0	CI	25
0	1.51233	CI	26
0	0	CI	26
0	-0.0109589	CI	27
0	-0.00821918	CI	28
0	1.00548	CI	28
0	3.00548	CI	28
0	4	CI	28
0	0	CI	29
0	1.11233	CI	29
0	0	CI	30
0	0	CI	31
0	0	CI	32
0	1.32329	CI	32
0	0	CI	33
0	0.164384	CI	34
0	1.1863	CI	34
0	2.52877	CI	34
0	0.128767	CI	35
0	3.22192	CI	35
0	1.26575	CI	35
0	2.43014	CI	35
0	0	CI	37
0	1.05479	CI	37
0	1.85753	CI	37
0	2.93425	CI	37
0	3.83288	CI	37
0	0.0520548	CI	38
0	1.05205	CI	38
0	3.02466	CI	38
0	4.03836	CI	38
0	0.0794521	CI	39
0	1.11507	CI	39
0	2.30411	CI	39
0	3.16438	CI	39
0	4.0274	CI	39
0	5.04384	CI	39
0	0.0109589	CI	40
0	1.0137	CI	40
0	2.31233	CI	40
0	0.0219178	CI	41
0	1.0411	CI	41
0	0.0520548	CI	42
0	1.10959	CI	42
0	3.2137	CI	42
0	4.15068	CI	42
0	0.115068	CI	43
0	1.09041	CI	43
0	2.21644	CI	43
0	0.0630137	CI	45
0	1.06027	CI	45
0	0.128767	CI	46
0	1.14521	CI	46
0	3.27945	CI	46
0	0.153425	CI	47
0	1.4274	CI	47
0	3.0137	CI	47
0	0.112329	CI	48
0	1.12603	CI	48
0	3.12055	CI	48
0	4.12055	CI	48
0	0.0794521	CI	49
0	1.07123	CI	49
0	0.243836	CI	51
0	0.0958904	CI	52
0	1.13699	CI	52
0	2.25205	CI	52
0	0.0383562	CI	53
0	0.0684932	CI	54
0	0.123288	CI	55
0	2.23014	CI	55
0	3.28493	CI	55
0	0.0383562	CI	57
0	1.06301	CI	57
0	0.0958904	CI	58
0	0	CI	59
0	0	CI	60
0	0.0273973	CI	61
0	1.04932	CI	61
0	0.0739726	CI	62
0	0.00821918	CI	63
0	1.97534	CI	63
0	1.01918	CI	63
0	0.00273973	CI	64
0	0.0767123	CI	65
0	0.150685	CI	66
0	1.33151	CI	66
0	0.0273973	CI	67
0	1.31233	CI	67
0	0.0273973	CI	68
0	1.35068	CI	68
0	2.34521	CI	68
0	0.0328767	CI	69
0	1.03836	CI	69
0	2.50959	CI	69
0	0.0520548	CI	70
0	1.08493	CI	70
0	2.02466	CI	70
0	0.0383562	CI	71
0	1.1863	CI	71
0	0.0328767	CI	73
0	1.10959	CI	73
0	0.030137	CI	74
0	1.06575	CI	74
0	0.0273973	CI	75
0	1.06575	CI	75
0	0.0356164	CI	76
0	1.14795	CI	76
0	0.0164384	CI	77
0	1.0274	CI	77
0	0.279452	CI	78
0	0.0493151	CI	79
0	1.08767	CI	79
0	0	CI	80
0	0.961644	CI	80
0	0.183562	CI	81
0	0.0767123	CI	82
0	0.0767123	CI	83
0	0.0849315	CI	84
0	0.0191781	CI	85
0	0.0876712	CI	86
0	0.0794521	CI	87
0	0.0410959	CI	88
0	-0.00273973	CN	89
0	1.99726	CN	90
0	-0.0109589	CN	90
0	4.02192	CN	90
0	-0.0136986	CN	91
0	0.0356164	CN	92
0	2.39452	CN	92
0	3.94795	CN	92
0	-0.0821918	CN	93
0	2.08767	CN	93
0	4.06027	CN	93
0	-0.00273973	CN	94
0	1.0137	CN	94
0	-0.00821918	CN	95
0	1.98356	CN	95
0	4.30685	CN	95
0	0	CN	96
0	2.0274	CN	96
0	2.00274	CN	98
0	0	CN	98
0	0	CN	99
0	1.96164	CN	99
0	4.01096	CN	99
0	-0.0575342	CN	100
0	2.26301	CN	101
0	-0.0191781	CN	101
0	1.16712	CN	101
0	3.27945	CN	101
0	-0.0575342	CN	102
0	4.04932	CN	102
0	-0.0246575	CN	103
0	2.45479	CN	104
0	0	CN	104
0	0.345205	CN	104
0	0	CN	105
0	2.20274	CN	105
0	0.978082	CN	106
0	-0.0328767	CN	106
0	0.975342	CN	107
0	1.93425	CN	107
0	-0.0219178	CN	107
0	3.92603	CN	107
0	0	CN	108
0	-0.00273973	CN	109
0	2.06575	CN	109
0	0	CN	110
0	2.00274	CN	110
0	4.08493	CN	110
0	2.03288	CN	111
0	0	CN	111
0	0.99726	CN	111
0	4.08219	CN	111
0	-0.00547945	CN	112
0	0	CN	114
0	1.01644	CN	114
0	2.0137	CN	114
0	4.00548	CN	114
0	0	CN	115
0	1.02466	CN	115
0	1.99726	CN	115
0	0	CN	116
0	2.0137	CN	116
0	-0.0328767	CN	117
0	0	CN	118
0	2.27123	CN	118
0	-0.0438356	CN	119
0	0	CN	120
0	0.00273973	CN	121
0	0	CN	122
0	1.9589	CN	122
0	0.00273973	CN	123
0	0.0547945	CN	124
0	0	CN	125
0	0	CN	126
0	0	CN	127
0	2	CN	127
0	0	CN	128
0	1.97534	CN	128
0	-0.0136986	CN	129
0	0	CN	130
0	1.70959	CN	130
0	-0.0273973	CN	131
0	1.97534	CN	131
0	-0.00547945	CN	132
0	2.14247	CN	132
0	-0.0164384	CN	133
0	2.26027	CN	133
0	0.060274	CN	134
0	3.70411	CN	134
0	0.030137	CN	135
0	1.04658	CN	135
0	1.98082	CN	136
0	0	CN	136
0	0.0328767	CN	137
0	-0.0164384	CN	138
0	0.271233	CN	139
0	1.43836	CN	139
0	-0.0109589	CN	140
0	2.02192	CN	140
0	0.145205	CN	141
0	1.37808	CN	141
0	0.0191781	CN	142
0	1.26027	CN	142
0	2.26027	CN	142
0	0.0794521	CN	143
0	1.13151	CN	143
0	2.21096	CN	143
0	4.08493	CN	143
0	0.164384	CN	144
0	0.0767123	CN	145
0	2.32603	CN	145
0	4.10959	CN	145
0	0	CN	146
0	2.49041	CN	146
0	0.153425	CN	147
0	2.43288	CN	147
0	4.14247	CN	147
0	0.00821918	CN	148
0	1.03562	CN	148
0	2.33973	CN	148
0	4.29315	CN	148
0	0.0876712	CN	149
0	4.06301	CN	149
0	0.0657534	CN	150
0	4.02466	CN	150
0	0.0164384	CN	151
0	3.98904	CN	151
0	1.31233	CN	152
0	0.0520548	CN	153
0	1.11233	CN	153
0	4.04384	CN	153
0	0.0520548	CN	154
0	4.06301	CN	154
0	0.320548	CN	155
0	0.0246575	CN	156
0	2.35342	CN	156
0	4.33699	CN	156
0	0.183562	CN	157
0	3.15342	CN	157
0	0.205479	CN	158
0	3.15342	CN	158
0	0.0383562	CN	159
0	2.16712	CN	159
0	4.13973	CN	159
0	0.060274	CN	160
0	2.28219	CN	160
0	4.1589	CN	160
0	0.0191781	CN	161
0	2.15068	CN	161
0	4.14795	CN	161
0	0.0438356	CN	162
0	2.94247	CN	162
0	0.0520548	CN	163
0	0.0657534	CN	164
0	2.03562	CN	164
0	0.0219178	CN	165
0	0.0219178	CN	166
0	0.0164384	CN	167
0	2.16438	CN	167
0	4.16712	CN	167
0	0.0383562	CN	168
0	0.10137	CN	169
0	2.2274	CN	169
0	4.2411	CN	169
0	0.413699	CN	170
0	0.326027	CN	171
0	0.246575	CN	172
0	3.0137	CN	172
0	0.0438356	CN	173
0	2.14521	CN	173
0	4.15616	CN	173
0	0.0958904	CN	174
0	4.13973	CN	174
0	0.0273973	CN	175
0	4.05753	CN	175
0	0.030137	CN	176
0	2.13973	CN	176
0	4.15342	CN	176
0	0.0356164	CN	177
0	1.03014	CN	177
0	2.14521	CN	177
0	4.1589	CN	177
0	0.0191781	CN	178
0	1.01644	CN	178
0	2.0411	CN	178
0	4.05753	CN	178
0	0.0164384	CN	179
0	1.99452	CN	179
0	4.10411	CN	179
0	0.0575342	CN	180
0	2.42466	CN	180
0	0.0356164	CN	183
0	2.07123	CN	183
0	0.0219178	CN	184
0	0.328767	CN	185
0	0.208219	CN	186
0	0.167123	CN	187
0	0.167123	CN	188
0	0.235616	CN	189
0	0.271233	CN	190
0	0.271233	CN	191
0	0.208219	CN	192
0	0.167123	CN	193
0	0.194521	CN	194
0	0.0986301	CN	195
0	0.290411	CN	196
0	0.112329	CN	197
0	0.090411	CN	198
0	0.0794521	CN	199
0	0.0630137	CN	200
0	0.109589	CN	201
0	0.120548	CN	202
0	-0.00273973	CN	204

## Sheet: Figure3B
time_exact_forward	time_to_mri	two_group	new_idno
0	3.70411	CI	1
0	1.11781	CI	1
0	0	CI	1
0	2.0137	CI	1
0	3.52877	CI	2
0	-0.0219178	CI	2
0	2	CI	2
0	0	CI	3
0	1.2274	CI	3
0	-0.00821918	CI	4
0	0.657534	CI	5
0	0	CI	5
0	1.40822	CI	9
0	-0.030137	CI	9
0	2.38356	CI	9
0	1.60822	CI	10
0	0	CI	10
0	0	CI	11
0	2.32329	CI	12
0	1.24932	CI	12
0	0	CI	12
0	0	CI	13
0	3.0137	CI	14
0	-0.0383562	CI	14
0	0.975342	CI	14
0	1.96986	CI	14
0	3.99452	CI	14
0	-0.0109589	CI	15
0	0.00273973	CI	16
0	3.10411	CI	17
0	1.99452	CI	17
0	0	CI	17
0	0.978082	CI	17
0	4.02466	CI	17
0	5.00548	CI	17
0	0	CI	18
0	1.73973	CI	18
0	-0.00547945	CI	19
0	1.92329	CI	20
0	0	CI	20
0	2.93973	CI	20
0	0	CI	21
0	1.00274	CI	21
0	2.97808	CI	21
0	1.95616	CI	22
0	0.983562	CI	22
0	-0.0164384	CI	22
0	3.88493	CI	22
0	-0.00273973	CI	23
0	0.975342	CI	23
0	2.09315	CI	23
0	4.10411	CI	23
0	2.78082	CI	24
0	1.24384	CI	24
0	-0.0630137	CI	24
0	0	CI	25
0	1.51233	CI	26
0	0	CI	26
0	2.87123	CI	26
0	-0.0109589	CI	27
0	-0.00821918	CI	28
0	1.00548	CI	28
0	3.00548	CI	28
0	4	CI	28
0	0	CI	29
0	1.11233	CI	29
0	2.1726	CI	29
0	0	CI	30
0	1.30137	CI	30
0	0	CI	31
0	0	CI	32
0	1.32329	CI	32
0	0	CI	33
0	0.164384	CI	34
0	1.1863	CI	34
0	2.52877	CI	34
0	0.128767	CI	35
0	3.22192	CI	35
0	1.26575	CI	35
0	2.43014	CI	35
0	4.56712	CI	35
0	0	CI	37
0	1.05479	CI	37
0	1.85753	CI	37
0	2.93425	CI	37
0	3.83288	CI	37
0	0.0520548	CI	38
0	1.05205	CI	38
0	2.06301	CI	38
0	3.02466	CI	38
0	4.03836	CI	38
0	0.0794521	CI	39
0	1.11507	CI	39
0	2.30411	CI	39
0	3.16438	CI	39
0	4.0274	CI	39
0	5.04384	CI	39
0	0.0109589	CI	40
0	1.0137	CI	40
0	2.31233	CI	40
0	0.0219178	CI	41
0	1.0411	CI	41
0	2.12603	CI	41
0	0.0520548	CI	42
0	1.10959	CI	42
0	2.14247	CI	42
0	3.2137	CI	42
0	4.15068	CI	42
0	0.115068	CI	43
0	1.09041	CI	43
0	2.21644	CI	43
0	3.24932	CI	43
0	4.2	CI	43
0	0.0630137	CI	45
0	1.06027	CI	45
0	0.128767	CI	46
0	1.14521	CI	46
0	3.27945	CI	46
0	0.153425	CI	47
0	1.4274	CI	47
0	3.0137	CI	47
0	0.112329	CI	48
0	1.12603	CI	48
0	2.13151	CI	48
0	3.12055	CI	48
0	4.12055	CI	48
0	0.0794521	CI	49
0	1.07123	CI	49
0	2.12877	CI	49
0	0.243836	CI	51
0	0.0958904	CI	52
0	1.13699	CI	52
0	2.25205	CI	52
0	0.0383562	CI	53
0	0.0684932	CI	54
0	0.123288	CI	55
0	1.2274	CI	55
0	2.23014	CI	55
0	3.28493	CI	55
0	0	CI	56
0	0.0383562	CI	57
0	1.06301	CI	57
0	0.0958904	CI	58
0	1.12329	CI	58
0	0	CI	59
0	0.0273973	CI	61
0	1.04932	CI	61
0	0.0739726	CI	62
0	1.07671	CI	62
0	2.07945	CI	62
0	0.00821918	CI	63
0	1.97534	CI	63
0	1.01918	CI	63
0	0.00273973	CI	64
0	0.0767123	CI	65
0	1.14795	CI	65
0	2.31507	CI	65
0	0.150685	CI	66
0	1.33151	CI	66
0	0.0273973	CI	67
0	1.31233	CI	67
0	0.0273973	CI	68
0	1.35068	CI	68
0	2.34521	CI	68
0	0.0328767	CI	69
0	1.03836	CI	69
0	2.50959	CI	69
0	0.0520548	CI	70
0	1.08493	CI	70
0	2.02466	CI	70
0	0.0383562	CI	71
0	1.1863	CI	71
0	0.0328767	CI	73
0	1.10959	CI	73
0	0.030137	CI	74
0	1.06575	CI	74
0	0.0273973	CI	75
0	1.06575	CI	75
0	0.0356164	CI	76
0	1.14795	CI	76
0	0.0164384	CI	77
0	1.0274	CI	77
0	0.279452	CI	78
0	0.0493151	CI	79
0	1.08767	CI	79
0	0	CI	80
0	0.961644	CI	80
0	0.183562	CI	81
0	0.0767123	CI	82
0	0.0767123	CI	83
0	0.0849315	CI	84
0	0.0191781	CI	85
0	0.0876712	CI	86
0	0.0794521	CI	87
0	0.0410959	CI	88
0	1.56986	CN	89
0	-0.00273973	CN	89
0	1.99726	CN	90
0	-0.0109589	CN	90
0	4.02192	CN	90
0	-0.0136986	CN	91
0	0.0356164	CN	92
0	3.94795	CN	92
0	-0.0821918	CN	93
0	2.08767	CN	93
0	4.06027	CN	93
0	-0.00273973	CN	94
0	1.0137	CN	94
0	-0.00821918	CN	95
0	1.98356	CN	95
0	4.30685	CN	95
0	0	CN	96
0	2.0274	CN	96
0	3.07123	CN	96
0	0	CN	97
0	2.00274	CN	98
0	0	CN	98
0	0	CN	99
0	1.96164	CN	99
0	4.01096	CN	99
0	-0.0575342	CN	100
0	2.12055	CN	100
0	4.01096	CN	100
0	2.26301	CN	101
0	-0.0191781	CN	101
0	1.16712	CN	101
0	3.27945	CN	101
0	-0.0575342	CN	102
0	2.12055	CN	102
0	4.04932	CN	102
0	-0.0246575	CN	103
0	2.45479	CN	104
0	0	CN	104
0	0.345205	CN	104
0	3.4274	CN	104
0	4.37534	CN	104
0	0	CN	105
0	2.20274	CN	105
0	0.978082	CN	106
0	-0.0328767	CN	106
0	0.975342	CN	107
0	1.93425	CN	107
0	-0.0219178	CN	107
0	3.92603	CN	107
0	0	CN	108
0	-0.00273973	CN	109
0	2.06575	CN	109
0	0	CN	110
0	2.00274	CN	110
0	4.08493	CN	110
0	2.03288	CN	111
0	0	CN	111
0	0.99726	CN	111
0	4.08219	CN	111
0	1.74521	CN	113
0	0	CN	114
0	1.01644	CN	114
0	2.0137	CN	114
0	4.00548	CN	114
0	0	CN	115
0	1.02466	CN	115
0	1.99726	CN	115
0	0	CN	116
0	2.0137	CN	116
0	-0.0328767	CN	117
0	0	CN	118
0	2.27123	CN	118
0	-0.0438356	CN	119
0	0	CN	120
0	0.00273973	CN	121
0	0	CN	122
0	1.9589	CN	122
0	0.00273973	CN	123
0	0.0547945	CN	124
0	0	CN	125
0	0.80274	CN	125
0	0	CN	126
0	0	CN	127
0	2	CN	127
0	0	CN	128
0	-0.0136986	CN	129
0	0	CN	130
0	1.70959	CN	130
0	-0.0273973	CN	131
0	1.97534	CN	131
0	-0.00547945	CN	132
0	-0.0164384	CN	133
0	2.26027	CN	133
0	0.060274	CN	134
0	3.70411	CN	134
0	0.030137	CN	135
0	1.04658	CN	135
0	1.02192	CN	136
0	1.98082	CN	136
0	0	CN	136
0	3.84384	CN	136
0	0.0328767	CN	137
0	3.29041	CN	137
0	-0.0164384	CN	138
0	0.271233	CN	139
0	1.43836	CN	139
0	2.58904	CN	139
0	4.59726	CN	139
0	-0.0109589	CN	140
0	2.02192	CN	140
0	0.145205	CN	141
0	1.37808	CN	141
0	2.12055	CN	141
0	0.0191781	CN	142
0	1.26027	CN	142
0	2.26027	CN	142
0	0.0794521	CN	143
0	1.13151	CN	143
0	2.21096	CN	143
0	4.08493	CN	143
0	0.164384	CN	144
0	2.50685	CN	144
0	0.0767123	CN	145
0	2.32603	CN	145
0	4.10959	CN	145
0	0	CN	146
0	2.49041	CN	146
0	0.153425	CN	147
0	2.43288	CN	147
0	4.14247	CN	147
0	0.00821918	CN	148
0	1.03562	CN	148
0	2.33973	CN	148
0	4.29315	CN	148
0	0.0876712	CN	149
0	2.14247	CN	149
0	4.06301	CN	149
0	0.0657534	CN	150
0	2.10137	CN	150
0	4.02466	CN	150
0	0.0164384	CN	151
0	3.98904	CN	151
0	1.31233	CN	152
0	0.0520548	CN	153
0	1.11233	CN	153
0	2.09041	CN	153
0	4.04384	CN	153
0	0.0520548	CN	154
0	2.09041	CN	154
0	4.06301	CN	154
0	0.320548	CN	155
0	2.47945	CN	155
0	0.0246575	CN	156
0	4.33699	CN	156
0	0.183562	CN	157
0	3.15342	CN	157
0	0.205479	CN	158
0	3.15342	CN	158
0	0.0383562	CN	159
0	2.16712	CN	159
0	4.13973	CN	159
0	0.060274	CN	160
0	2.28219	CN	160
0	4.1589	CN	160
0	0.0191781	CN	161
0	2.15068	CN	161
0	4.14795	CN	161
0	0.0438356	CN	162
0	2.94247	CN	162
0	0.0520548	CN	163
0	0.0657534	CN	164
0	2.03562	CN	164
0	0.0219178	CN	165
0	0.0219178	CN	166
0	0.0164384	CN	167
0	2.16438	CN	167
0	4.16712	CN	167
0	0.0383562	CN	168
0	0.10137	CN	169
0	2.2274	CN	169
0	4.2411	CN	169
0	0.413699	CN	170
0	1.58904	CN	170
0	0.326027	CN	171
0	2.28767	CN	171
0	0.246575	CN	172
0	3.0137	CN	172
0	0.0438356	CN	173
0	2.14521	CN	173
0	4.15616	CN	173
0	0.0958904	CN	174
0	2.12603	CN	174
0	4.13973	CN	174
0	0.0273973	CN	175
0	4.05753	CN	175
0	0.030137	CN	176
0	2.13973	CN	176
0	4.15342	CN	176
0	0.0356164	CN	177
0	1.03014	CN	177
0	2.14521	CN	177
0	4.1589	CN	177
0	0.0191781	CN	178
0	1.01644	CN	178
0	2.0411	CN	178
0	4.05753	CN	178
0	0.0164384	CN	179
0	1.99452	CN	179
0	4.10411	CN	179
0	0.0575342	CN	180
0	2.42466	CN	180
0	0.0356164	CN	183
0	2.07123	CN	183
0	0.0219178	CN	184
0	0.328767	CN	185
0	1.33151	CN	185
0	0.208219	CN	186
0	1.42192	CN	186
0	0.167123	CN	187
0	0.167123	CN	188
0	0.235616	CN	189
0	1.25753	CN	189
0	0.271233	CN	190
0	1.24658	CN	190
0	0.271233	CN	191
0	1.24658	CN	191
0	0.208219	CN	192
0	1.19726	CN	192
0	0.167123	CN	193
0	1.2	CN	193
0	0.194521	CN	194
0	1.21096	CN	194
0	0.0986301	CN	195
0	0.290411	CN	196
0	0.112329	CN	197
0	1.11233	CN	197
0	0.090411	CN	198
0	0.0794521	CN	199
0	0.0630137	CN	200
0	0.109589	CN	201
0	0.120548	CN	202
0	-0.00273973	CN	204

## Sheet: Figure3C
MMSE	first_mri_age_norm	Sex	two_group	time_to_mri	new_idno	ADI_NODDI	ADI_CNODDI	ADI_SMI
30	1.13706	F	CI	1.11781	1	0.90455	0.649241	-1.0094
30	1.13706	F	CI	0	1	0.90455	0.649241	-1.0094
28	1.13706	F	CI	2.0137	1	0.90455	0.649241	-1.0094
28	1.28802	F	CI	-0.0219178	2	-0.875746	-0.768407	-0.809594
30	1.28802	F	CI	2	2	-0.875746	-0.768407	-0.809594
29	2.31366	M	CI	0	3	-2.21588	-2.13308	0.271144
30	2.31366	M	CI	1.2274	3	-2.21588	-2.13308	0.271144
30	-0.266144	M	CI	-0.00821918	4	-0.964082	-0.36551	1.03616
25	1.99959	F	CI	0.657534	5	-2.72008	-2.30905	-0.968402
21	1.99959	F	CI	0	5	-2.72008	-2.30905	-0.968402
28	0.416041	F	CI	0	8	1.09005	1.22208	-0.616594
28	1.17961	F	CI	1.40822	9	0.0683428	0.266403	0.117532
27	1.17961	F	CI	-0.030137	9	0.0683428	0.266403	0.117532
30	1.17961	F	CI	2.38356	9	0.0683428	0.266403	0.117532
24	0.419755	M	CI	1.60822	10	0.840435	-0.70522	-2.51389
5	0.400843	F	CI	0	11	-1.55467	-1.49103	0.731233
30	1.12389	M	CI	2.32329	12	0.842756	1.27604	-1.87874
30	1.12389	M	CI	1.24932	12	0.842756	1.27604	-1.87874
30	1.12389	M	CI	0	12	0.842756	1.27604	-1.87874
30	1.12389	M	CI	3.31781	12	0.842756	1.27604	-1.87874
28	1.12389	M	CI	4.39452	12	0.842756	1.27604	-1.87874
29	1.65782	F	CI	0	13	-2.11514	-2.18183	-0.338339
29	0.179302	M	CI	3.0137	14	-1.30731	-0.633274	0.340671
30	0.179302	M	CI	-0.0383562	14	-1.30731	-0.633274	0.340671
27	0.179302	M	CI	0.975342	14	-1.30731	-0.633274	0.340671
30	0.179302	M	CI	1.96986	14	-1.30731	-0.633274	0.340671
30	0.179302	M	CI	3.99452	14	-1.30731	-0.633274	0.340671
28	-0.950018	M	CI	-0.0109589	15	-0.454247	-0.109516	-0.387587
28	0.25799	M	CI	0.00273973	16	-0.978373	-0.355846	0.417211
28	0.577469	M	CI	3.10411	17	-1.63494	-1.61267	-0.853396
26	0.577469	M	CI	1.99452	17	-1.63494	-1.61267	-0.853396
25	0.577469	M	CI	0	17	-1.63494	-1.61267	-0.853396
27	0.577469	M	CI	0.978082	17	-1.63494	-1.61267	-0.853396
26	0.577469	M	CI	4.02466	17	-1.63494	-1.61267	-0.853396
22	0.577469	M	CI	5.00548	17	-1.63494	-1.61267	-0.853396
20	1.62709	F	CI	0	18	0.0842372	-1.63366	-0.75449
20	1.62709	F	CI	1.73973	18	0.0842372	-1.63366	-0.75449
27	1.24986	F	CI	-0.00547945	19	-0.222811	-0.585998	0.89194
25	1.55684	M	CI	1.92329	20	-0.12515	-0.145186	0.082169
26	1.55684	M	CI	0	20	-0.12515	-0.145186	0.082169
26	1.55684	M	CI	2.93973	20	-0.12515	-0.145186	0.082169
30	-0.512001	M	CI	0	21	-0.853042	0.071011	0.388049
27	-0.512001	M	CI	1.00274	21	-0.853042	0.071011	0.388049
29	0.537956	F	CI	1.95616	22	-1.22852	-0.808577	0.60052
29	0.537956	F	CI	0.983562	22	-1.22852	-0.808577	0.60052
29	0.537956	F	CI	-0.0164384	22	-1.22852	-0.808577	0.60052
30	0.537956	F	CI	3.88493	22	-1.22852	-0.808577	0.60052
24	0.571727	M	CI	-0.00273973	23	0.745051	-0.795558	-1.0109
24	0.571727	M	CI	0.975342	23	0.745051	-0.795558	-1.0109
24	0.571727	M	CI	2.09315	23	0.745051	-0.795558	-1.0109
23	0.571727	M	CI	4.10411	23	0.745051	-0.795558	-1.0109
25	0.126281	M	CI	1.24384	24	0.146245	-0.177131	-0.998205
25	0.126281	M	CI	-0.0630137	24	0.146245	-0.177131	-0.998205
29	0.210034	M	CI	0	25	1.15783	0.0411979	-1.62986
30	-1.54203	F	CI	1.51233	26	1.92423	1.50188	-0.861898
29	-1.54203	F	CI	0	26	1.92423	1.50188	-0.861898
27	2.0543	F	CI	-0.0109589	27	-0.646893	-0.26887	-0.423451
25	0.526136	M	CI	-0.00821918	28	-0.674879	0.260323	-1.34967
26	0.526136	M	CI	1.00548	28	-0.674879	0.260323	-1.34967
26	0.526136	M	CI	3.00548	28	-0.674879	0.260323	-1.34967
26	0.526136	M	CI	4	28	-0.674879	0.260323	-1.34967
29	0.0914962	M	CI	0	29	-0.65133	-0.16938	0.588914
26	0.0914962	M	CI	1.11233	29	-0.65133	-0.16938	0.588914
26	-1.36372	F	CI	0	30	-0.480844	0.142641	0.153503
29	-0.635267	F	CI	0	31	-1.39124	-0.439727	0.581934
21	1.00569	M	CI	0	32	-0.407831	-2.05478	-0.698093
19	1.00569	M	CI	1.32329	32	-0.407831	-2.05478	-0.698093
28	-0.0294059	F	CI	0	33	2.33695	0.370114	-0.771119
24	1.39541	M	CI	0.164384	34	0.0950256	-1.48762	0.45803
21	1.39541	M	CI	1.1863	34	0.0950256	-1.48762	0.45803
16	1.39541	M	CI	2.52877	34	0.0950256	-1.48762	0.45803
28	0.180991	F	CI	0.128767	35	-1.76444	-1.11885	0.113379
25	0.180991	F	CI	3.22192	35	-1.76444	-1.11885	0.113379
25	0.180991	F	CI	1.26575	35	-1.76444	-1.11885	0.113379
26	0.180991	F	CI	2.43014	35	-1.76444	-1.11885	0.113379
23	0.111759	F	CI	0	37	-0.624861	-0.465789	0.39569
29	0.111759	F	CI	1.05479	37	-0.624861	-0.465789	0.39569
22	0.111759	F	CI	1.85753	37	-0.624861	-0.465789	0.39569
20	0.111759	F	CI	2.93425	37	-0.624861	-0.465789	0.39569
22	0.111759	F	CI	3.83288	37	-0.624861	-0.465789	0.39569
29	0.0178743	M	CI	0.0520548	38	0.40175	0.304118	1.26097
29	0.0178743	M	CI	1.05205	38	0.40175	0.304118	1.26097
29	0.0178743	M	CI	3.02466	38	0.40175	0.304118	1.26097
27	0.0178743	M	CI	4.03836	38	0.40175	0.304118	1.26097
19	-0.661271	M	CI	0.0794521	39	0.37116	0.0535085	-0.9916
25	-0.661271	M	CI	1.11507	39	0.37116	0.0535085	-0.9916
23	-0.661271	M	CI	2.30411	39	0.37116	0.0535085	-0.9916
25	-0.661271	M	CI	3.16438	39	0.37116	0.0535085	-0.9916
23	-0.661271	M	CI	4.0274	39	0.37116	0.0535085	-0.9916
16	-0.661271	M	CI	5.04384	39	0.37116	0.0535085	-0.9916
28	0.842237	M	CI	0.0109589	40	1.58538	-1.40765	-1.84263
24	0.842237	M	CI	1.0137	40	1.58538	-1.40765	-1.84263
22	0.842237	M	CI	2.31233	40	1.58538	-1.40765	-1.84263
29	-0.456616	M	CI	0.0219178	41	-0.624312	-0.886874	0.132162
29	-0.456616	M	CI	1.0411	41	-0.624312	-0.886874	0.132162
29	0.547074	M	CI	0.0520548	42	-0.80301	-1.06989	-0.0124688
28	0.547074	M	CI	1.10959	42	-0.80301	-1.06989	-0.0124688
29	0.547074	M	CI	3.2137	42	-0.80301	-1.06989	-0.0124688
29	0.547074	M	CI	4.15068	42	-0.80301	-1.06989	-0.0124688
29	1.13909	F	CI	0.115068	43	-0.918546	-0.704514	-0.758771
24	1.13909	F	CI	1.09041	43	-0.918546	-0.704514	-0.758771
17	1.13909	F	CI	2.21644	43	-0.918546	-0.704514	-0.758771
26	-0.895983	M	CI	0.0630137	45	-0.488757	-0.250324	-0.190638
30	-0.895983	M	CI	1.06027	45	-0.488757	-0.250324	-0.190638
29	0.159377	M	CI	0.128767	46	-0.277713	-0.0459797	0.713621
30	0.159377	M	CI	1.14521	46	-0.277713	-0.0459797	0.713621
29	0.159377	M	CI	3.27945	46	-0.277713	-0.0459797	0.713621
24	-1.49948	F	CI	0.153425	47	-0.270429	-0.619831	-1.23098
25	-1.49948	F	CI	1.4274	47	-0.270429	-0.619831	-1.23098
21	-1.49948	F	CI	3.0137	47	-0.270429	-0.619831	-1.23098
27	0.716607	M	CI	0.112329	48	0.301349	-0.926125	-0.453352
25	0.716607	M	CI	1.12603	48	0.301349	-0.926125	-0.453352
27	0.716607	M	CI	3.12055	48	0.301349	-0.926125	-0.453352
25	0.716607	M	CI	4.12055	48	0.301349	-0.926125	-0.453352
29	0.48561	M	CI	0.0794521	49	0.258072	0.536096	0.151013
27	0.48561	M	CI	1.07123	49	0.258072	0.536096	0.151013
25	-0.579544	F	CI	0.243836	51	-1.00842	-0.535441	0.933122
18	0.307296	F	CI	0.0958904	52	-1.37763	-1.45526	0.765504
18	0.307296	F	CI	1.13699	52	-1.37763	-1.45526	0.765504
5	0.307296	F	CI	2.25205	52	-1.37763	-1.45526	0.765504
26	0.826027	M	CI	0.0383562	53	-0.42756	-0.777117	0.521404
25	-0.760222	M	CI	0.0684932	54	-0.5585	-1.34916	0.0840638
28	-0.986829	F	CI	0.123288	55	0.528296	-0.0491914	-2.21786
24	-0.986829	F	CI	2.23014	55	0.528296	-0.0491914	-2.21786
25	-0.986829	F	CI	3.28493	55	0.528296	-0.0491914	-2.21786
28	-0.0348093	F	CI	0.0383562	57	0.451427	0.503532	0.578014
28	-0.0348093	F	CI	1.06301	57	0.451427	0.503532	0.578014
24	-1.04559	F	CI	0.0958904	58	0.463853	1.26601	0.881259
29	-0.768665	F	CI	0	59	1.11264	2.06235	1.60988
29	0.0908208	M	CI	0	60	-1.9103	-1.98789	-0.519963
28	-0.41305	M	CI	0.0273973	61	0.305481	0.652894	0.579197
29	-0.41305	M	CI	1.04932	61	0.305481	0.652894	0.579197
29	-0.0702694	M	CI	0.0739726	62	-0.892029	-0.809009	0.393462
20	-0.0949226	M	CI	0.00821918	63	-2.57938	-1.75225	0.394216
17	-0.0949226	M	CI	1.97534	63	-2.57938	-1.75225	0.394216
20	-0.0949226	M	CI	1.01918	63	-2.57938	-1.75225	0.394216
28	0.320467	F	CI	0.00273973	64	-0.548522	-0.931572	-1.42947
21	-0.519093	M	CI	0.0767123	65	-1.50114	-1.31528	0.476462
27	0.771993	M	CI	0.150685	66	0.35439	0.501604	0.929629
27	0.771993	M	CI	1.33151	66	0.35439	0.501604	0.929629
29	0.470413	F	CI	0.0273973	67	-0.00406155	-0.475334	0.400492
27	0.470413	F	CI	1.31233	67	-0.00406155	-0.475334	0.400492
30	0.576455	M	CI	0.0273973	68	0.286263	-0.0392856	-1.83506
30	0.576455	M	CI	1.35068	68	0.286263	-0.0392856	-1.83506
27	0.576455	M	CI	2.34521	68	0.286263	-0.0392856	-1.83506
29	0.057387	M	CI	0.0328767	69	-0.0324778	0.0129113	1.08249
27	0.057387	M	CI	1.03836	69	-0.0324778	0.0129113	1.08249
26	0.057387	M	CI	2.50959	69	-0.0324778	0.0129113	1.08249
30	1.69733	M	CI	0.0520548	70	0.295477	-1.06272	-0.580022
25	1.69733	M	CI	1.08493	70	0.295477	-1.06272	-0.580022
24	1.69733	M	CI	2.02466	70	0.295477	-1.06272	-0.580022
26	-0.839585	M	CI	0.0383562	71	-2.44724	-3.0057	-2.09438
23	-0.839585	M	CI	1.1863	71	-2.44724	-3.0057	-2.09438
24	0.343432	M	CI	0.0328767	73	2.30194	-0.138988	0.156702
21	0.343432	M	CI	1.10959	73	2.30194	-0.138988	0.156702
25	-0.0922209	M	CI	0.030137	74	0.131934	-1.41019	0.117114
18	-0.0922209	M	CI	1.06575	74	0.131934	-1.41019	0.117114
25	0.0567115	F	CI	0.0273973	75	-0.583089	-1.10176	-0.152695
27	0.0567115	F	CI	1.06575	75	-0.583089	-1.10176	-0.152695
24	0.270485	M	CI	0.0356164	76	0.631037	-1.62122	-1.29443
24	0.270485	M	CI	1.14795	76	0.631037	-1.62122	-1.29443
30	-0.801423	M	CI	0.0164384	77	1.21977	0.217631	-0.0443786
29	-0.801423	M	CI	1.0274	77	1.21977	0.217631	-0.0443786
28	-1.48935	F	CI	0.279452	78	-0.618826	0.00925172	-1.50857
28	0.567337	M	CI	0.0493151	79	0.0657319	-0.845267	0.581851
27	0.567337	M	CI	1.08767	79	0.0657319	-0.845267	0.581851
16	0.278253	F	CI	0	80	-0.698917	-0.287423	0.535663
7	0.278253	F	CI	0.961644	80	-0.698917	-0.287423	0.535663
24	-1.27118	F	CI	0.183562	81	1.11648	1.10412	1.61868
24	-0.530575	F	CI	0.0767123	82	0.568107	1.13406	-0.0862772
28	0.13236	F	CI	0.0767123	83	-0.798547	-0.854435	-1.13879
25	-0.653841	M	CI	0.0849315	84	1.47604	1.05817	0.124973
30	-0.513352	M	CI	0.0191781	85	-0.182535	-0.9893	0.540115
30	-1.5525	F	CI	0.0876712	86	0.738406	0.968186	0.0821772
26	-1.60552	F	CI	0.0794521	87	0.355346	0.751982	0.965285
30	0.104329	F	CI	0.0410959	88	-1.889	-1.09206	-0.706579
26	2.31704	F	CN	-0.00273973	89	-1.85397	-2.28035	-0.445045
30	0.793606	F	CN	1.99726	90	-0.838491	-0.397783	0.997838
30	0.793606	F	CN	-0.0109589	90	-0.838491	-0.397783	0.997838
30	0.793606	F	CN	4.02192	90	-0.838491	-0.397783	0.997838
30	2.12285	F	CN	-0.0136986	91	-0.214524	0.314111	0.161002
30	1.93002	M	CN	0.0356164	92	-0.149833	-0.474279	1.45462
30	1.93002	M	CN	2.39452	92	-0.149833	-0.474279	1.45462
29	1.93002	M	CN	3.94795	92	-0.149833	-0.474279	1.45462
29	1.47241	F	CN	-0.0821918	93	-0.494303	-1.60619	-2.28486
30	1.47241	F	CN	2.08767	93	-0.494303	-1.60619	-2.28486
30	1.47241	F	CN	4.06027	93	-0.494303	-1.60619	-2.28486
27	1.27282	F	CN	-0.00273973	94	-0.866366	-0.273331	0.0526937
28	1.27282	F	CN	1.0137	94	-0.866366	-0.273331	0.0526937
30	-0.030419	M	CN	-0.00821918	95	2.40879	1.41201	-0.252731
29	-0.030419	M	CN	1.98356	95	2.40879	1.41201	-0.252731
28	-0.030419	M	CN	4.30685	95	2.40879	1.41201	-0.252731
30	-0.0608134	F	CN	0	96	1.48739	1.77618	1.86429
29	-0.0608134	F	CN	2.0274	96	1.48739	1.77618	1.86429
29	0.501483	F	CN	2.00274	98	-0.653725	-0.261046	-2.19742
30	0.501483	F	CN	0	98	-0.653725	-0.261046	-2.19742
30	0.804413	M	CN	0	99	0.355245	0.211579	1.33418
28	0.804413	M	CN	1.96164	99	0.355245	0.211579	1.33418
29	0.804413	M	CN	4.01096	99	0.355245	0.211579	1.33418
30	-0.47958	F	CN	-0.0575342	100	-0.532008	0.310556	-0.0988964
30	-0.324231	M	CN	2.26301	101	2.1707	2.79003	1.13651
28	-0.324231	M	CN	-0.0191781	101	2.1707	2.79003	1.13651
29	-0.324231	M	CN	1.16712	101	2.1707	2.79003	1.13651
27	-0.324231	M	CN	3.27945	101	2.1707	2.79003	1.13651
30	-0.191847	M	CN	-0.0575342	102	0.0890999	0.251051	1.52555
29	-0.191847	M	CN	4.04932	102	0.0890999	0.251051	1.52555
30	1.68315	F	CN	-0.0246575	103	-0.489749	-1.21996	-1.93783
28	1.08472	M	CN	2.45479	104	-0.991592	-0.543543	0.847769
29	1.08472	M	CN	0	104	-0.991592	-0.543543	0.847769
29	1.08472	M	CN	0.345205	104	-0.991592	-0.543543	0.847769
29	0.764563	M	CN	0	105	-0.631652	-0.834997	-0.934171
28	0.764563	M	CN	2.20274	105	-0.631652	-0.834997	-0.934171
28	1.32787	F	CN	0.978082	106	-0.422201	-0.956601	1.13448
28	1.32787	F	CN	-0.0328767	106	-0.422201	-0.956601	1.13448
29	1.17928	F	CN	0.975342	107	-0.9533	-1.0988	-0.014093
29	1.17928	F	CN	1.93425	107	-0.9533	-1.0988	-0.014093
30	1.17928	F	CN	-0.0219178	107	-0.9533	-1.0988	-0.014093
23	1.17928	F	CN	3.92603	107	-0.9533	-1.0988	-0.014093
28	2.20492	M	CN	0	108	0.545311	-2.54721	-2.62998
30	1.12288	M	CN	-0.00273973	109	0.443239	-0.388784	-1.02863
30	1.12288	M	CN	2.06575	109	0.443239	-0.388784	-1.02863
29	-0.351586	F	CN	0	110	1.10862	1.30498	0.0715199
29	-0.351586	F	CN	2.00274	110	1.10862	1.30498	0.0715199
29	-0.351586	F	CN	4.08493	110	1.10862	1.30498	0.0715199
30	0.72066	M	CN	2.03288	111	0.951266	0.658944	-0.819981
28	0.72066	M	CN	0	111	0.951266	0.658944	-0.819981
27	0.72066	M	CN	0.99726	111	0.951266	0.658944	-0.819981
29	0.72066	M	CN	4.08219	111	0.951266	0.658944	-0.819981
29	-0.163141	M	CN	-0.00547945	112	0.508664	0.846554	-0.610867
29	1.27249	M	CN	0	114	0.0488347	-0.741905	-0.206185
30	1.27249	M	CN	1.01644	114	0.0488347	-0.741905	-0.206185
27	1.27249	M	CN	2.0137	114	0.0488347	-0.741905	-0.206185
30	1.27249	M	CN	4.00548	114	0.0488347	-0.741905	-0.206185
28	-0.135786	F	CN	0	115	1.30357	-0.328336	1.25486
30	-0.135786	F	CN	1.02466	115	1.30357	-0.328336	1.25486
28	-0.135786	F	CN	1.99726	115	1.30357	-0.328336	1.25486
30	-0.474177	M	CN	0	116	-0.274227	0.748404	-0.653309
30	-0.474177	M	CN	2.0137	116	-0.274227	0.748404	-0.653309
30	0.310673	M	CN	-0.0328767	117	1.04716	1.35855	1.55689
30	-0.36577	F	CN	0	118	-0.506954	-0.280689	1.05901
30	-0.36577	F	CN	2.27123	118	-0.506954	-0.280689	1.05901
29	0.792931	F	CN	-0.0438356	119	-1.38882	-0.88365	0.497251
30	-0.346858	M	CN	0	120	1.05381	0.726601	0.607587
30	-0.625136	F	CN	0.00273973	121	0.613736	0.708672	0.000959862
30	-0.360367	F	CN	0	122	-0.716979	0.360625	0.7233
30	-0.360367	F	CN	1.9589	122	-0.716979	0.360625	0.7233
29	0.834132	F	CN	0.00273973	123	1.07986	0.102301	-1.08771
29	-0.112484	F	CN	0.0547945	124	0.545564	0.367304	1.53201
29	1.03102	M	CN	0	125	-0.355346	-0.852395	0.118084
29	-0.546448	M	CN	0	126	0.950444	0.632848	-0.194463
30	1.01312	F	CN	0	127	-0.141639	0.180314	0.520941
30	1.01312	F	CN	2	127	-0.141639	0.180314	0.520941
29	-0.266144	F	CN	0	128	1.76417	1.84854	1.18383
29	-0.266144	F	CN	1.97534	128	1.76417	1.84854	1.18383
29	-0.236088	F	CN	-0.0136986	129	-0.281553	-0.520878	-1.76796
29	0.421106	F	CN	0	130	-0.59316	-0.321665	-0.180617
27	0.421106	F	CN	1.70959	130	-0.59316	-0.321665	-0.180617
30	0.799347	F	CN	-0.0273973	131	-0.732903	-1.27729	0.0248932
28	0.799347	F	CN	1.97534	131	-0.732903	-1.27729	0.0248932
30	-0.258715	F	CN	-0.00547945	132	1.1775	-0.187697	-2.43486
30	-0.258715	F	CN	2.14247	132	1.1775	-0.187697	-2.43486
30	-0.101677	F	CN	-0.0164384	133	0.749941	0.4482	0.988229
30	-0.101677	F	CN	2.26027	133	0.749941	0.4482	0.988229
30	-0.869979	M	CN	0.060274	134	-0.371841	0.658814	0.581136
30	-0.869979	M	CN	3.70411	134	-0.371841	0.658814	0.581136
28	-0.573465	M	CN	0.030137	135	1.34809	0.621732	-1.58166
29	-0.573465	M	CN	1.04658	135	1.34809	0.621732	-1.58166
30	-0.016235	F	CN	1.98082	136	0.0612319	0.56535	-1.59493
29	-0.016235	F	CN	0	136	0.0612319	0.56535	-1.59493
30	-0.442769	F	CN	0.0328767	137	0.833716	0.610285	-1.45276
30	0.0107823	F	CN	-0.0164384	138	0.198491	0.804284	0.726021
30	0.22692	F	CN	0.271233	139	-1.18468	-0.386415	1.17662
30	0.22692	F	CN	1.43836	139	-1.18468	-0.386415	1.17662
30	-0.0979621	F	CN	-0.0109589	140	-0.176451	-0.421974	-2.39972
30	-0.0979621	F	CN	2.02192	140	-0.176451	-0.421974	-2.39972
29	-0.895308	M	CN	0.145205	141	1.90671	1.32454	0.19403
29	-0.895308	M	CN	1.37808	141	1.90671	1.32454	0.19403
28	-0.471813	M	CN	0.0191781	142	-0.23894	0.0818345	1.26713
27	-0.471813	M	CN	1.26027	142	-0.23894	0.0818345	1.26713
28	-0.471813	M	CN	2.26027	142	-0.23894	0.0818345	1.26713
30	0.347147	F	CN	0.0794521	143	-1.24069	-0.0914626	-0.277675
29	0.347147	F	CN	1.13151	143	-1.24069	-0.0914626	-0.277675
28	0.347147	F	CN	2.21096	143	-1.24069	-0.0914626	-0.277675
28	0.347147	F	CN	4.08493	143	-1.24069	-0.0914626	-0.277675
29	-1.29314	F	CN	0.164384	144	0.154515	0.686661	0.757364
28	-0.658907	F	CN	0.0767123	145	-0.336083	0.173257	-0.246619
30	-0.658907	F	CN	2.32603	145	-0.336083	0.173257	-0.246619
29	-0.658907	F	CN	4.10959	145	-0.336083	0.173257	-0.246619
30	0.781786	F	CN	0	146	0.0176865	-0.451757	-1.05575
30	0.781786	F	CN	2.49041	146	0.0176865	-0.451757	-1.05575
28	-0.769002	M	CN	0.153425	147	0.162711	0.737085	1.00111
30	-0.769002	M	CN	2.43288	147	0.162711	0.737085	1.00111
29	-0.769002	M	CN	4.14247	147	0.162711	0.737085	1.00111
30	0.664599	M	CN	0.00821918	148	-0.519859	1.34122	1.28948
29	0.664599	M	CN	1.03562	148	-0.519859	1.34122	1.28948
28	0.664599	M	CN	2.33973	148	-0.519859	1.34122	1.28948
28	0.664599	M	CN	4.29315	148	-0.519859	1.34122	1.28948
27	-0.668363	M	CN	0.0876712	149	0.491281	0.6357	-1.47274
28	-0.668363	M	CN	4.06301	149	0.491281	0.6357	-1.47274
30	-1.02296	F	CN	0.0657534	150	0.583223	0.32956	-0.869702
29	-1.02296	F	CN	4.02466	150	0.583223	0.32956	-0.869702
28	-0.281341	M	CN	0.0164384	151	1.12964	1.34884	0.415318
24	-0.281341	M	CN	3.98904	151	1.12964	1.34884	0.415318
29	-0.58461	F	CN	1.31233	152	0.0444863	0.0648798	-0.64528
28	-1.04188	F	CN	0.0520548	153	-1.19231	-0.132016	-0.0631612
29	-1.04188	F	CN	1.11233	153	-1.19231	-0.132016	-0.0631612
30	-1.04188	F	CN	4.04384	153	-1.19231	-0.132016	-0.0631612
30	-1.01182	F	CN	0.0520548	154	0.0896692	0.586198	0.0469509
30	-1.01182	F	CN	4.06301	154	0.0896692	0.586198	0.0469509
30	-0.609938	M	CN	0.320548	155	2.0442	1.32219	0.234001
30	-0.811217	F	CN	0.0246575	156	-0.239863	0.586753	-0.2113
30	-0.811217	F	CN	2.35342	156	-0.239863	0.586753	-0.2113
30	-0.811217	F	CN	4.33699	156	-0.239863	0.586753	-0.2113
27	0.72066	M	CN	0.183562	157	1.07846	0.248508	0.0883577
27	0.72066	M	CN	3.15342	157	1.07846	0.248508	0.0883577
29	0.617994	F	CN	0.205479	158	-0.0651712	0.364353	1.03914
28	0.617994	F	CN	3.15342	158	-0.0651712	0.364353	1.03914
27	-0.0155595	F	CN	0.0383562	159	-1.01326	0.881014	-0.294644
29	-0.0155595	F	CN	2.16712	159	-1.01326	0.881014	-0.294644
28	-0.0155595	F	CN	4.13973	159	-1.01326	0.881014	-0.294644
28	-0.552189	F	CN	0.060274	160	0.587535	0.224426	-1.61444
30	-0.552189	F	CN	2.28219	160	0.587535	0.224426	-1.61444
29	-0.552189	F	CN	4.1589	160	0.587535	0.224426	-1.61444
30	-0.0854666	M	CN	0.0191781	161	1.73032	1.2825	-0.39637
30	-0.0854666	M	CN	2.15068	161	1.73032	1.2825	-0.39637
29	-0.0854666	M	CN	4.14795	161	1.73032	1.2825	-0.39637
30	-0.599469	F	CN	0.0438356	162	0.535219	0.831984	0.624824
30	-0.599469	F	CN	2.94247	162	0.535219	0.831984	0.624824
29	-0.120927	F	CN	0.0520548	163	-0.00945651	0.321889	-0.0664523
30	-0.746713	M	CN	0.0657534	164	0.14948	0.936587	0.712472
30	-0.746713	M	CN	2.03562	164	0.14948	0.936587	0.712472
27	1.33868	F	CN	0.0219178	165	-1.96227	0.64214	0.312878
27	1.49234	M	CN	0.0219178	166	0.227512	-1.13514	-0.15874
28	-0.368472	F	CN	0.0164384	167	-1.04398	0.861583	-0.772702
28	-0.368472	F	CN	2.16438	167	-1.04398	0.861583	-0.772702
27	-0.368472	F	CN	4.16712	167	-1.04398	0.861583	-0.772702
30	0.210034	F	CN	0.0383562	168	1.75289	-0.157325	-1.08655
30	2.14987	F	CN	0.10137	169	-0.563164	-0.962571	-1.24108
30	2.14987	F	CN	2.2274	169	-0.563164	-0.962571	-1.24108
30	2.14987	F	CN	4.2411	169	-0.563164	-0.962571	-1.24108
30	-0.833506	F	CN	0.413699	170	0.219306	0.607227	0.90671
30	-0.748739	F	CN	0.326027	171	1.05308	0.94002	0.730227
28	-0.905439	F	CN	0.246575	172	0.564791	1.06716	1.16798
28	-0.905439	F	CN	3.0137	172	0.564791	1.06716	1.16798
28	0.975973	F	CN	0.0438356	173	-0.0491246	1.9729	1.33012
27	0.975973	F	CN	2.14521	173	-0.0491246	1.9729	1.33012
28	0.975973	F	CN	4.15616	173	-0.0491246	1.9729	1.33012
30	-0.669039	F	CN	0.0958904	174	0.492596	0.160418	0.690735
30	-0.669039	F	CN	4.13973	174	0.492596	0.160418	0.690735
30	-0.1574	M	CN	0.0273973	175	0.0203357	1.03015	0.879867
28	-0.1574	M	CN	4.05753	175	0.0203357	1.03015	0.879867
28	0.122566	F	CN	0.030137	176	0.967951	0.712476	0.417833
30	0.122566	F	CN	2.13973	176	0.967951	0.712476	0.417833
30	0.122566	F	CN	4.15342	176	0.967951	0.712476	0.417833
27	0.121891	M	CN	0.0356164	177	0.839587	0.313937	1.1363
28	0.121891	M	CN	1.03014	177	0.839587	0.313937	1.1363
27	0.121891	M	CN	2.14521	177	0.839587	0.313937	1.1363
27	0.121891	M	CN	4.1589	177	0.839587	0.313937	1.1363
27	0.913833	F	CN	0.0191781	178	-1.10697	-1.01544	0.0298864
29	0.913833	F	CN	1.01644	178	-1.10697	-1.01544	0.0298864
29	0.913833	F	CN	2.0411	178	-1.10697	-1.01544	0.0298864
28	0.913833	F	CN	4.05753	178	-1.10697	-1.01544	0.0298864
30	0.247521	F	CN	0.0164384	179	1.16836	1.1647	1.73103
30	0.247521	F	CN	1.99452	179	1.16836	1.1647	1.73103
29	0.247521	F	CN	4.10411	179	1.16836	1.1647	1.73103
27	-0.531588	M	CN	0.0575342	180	1.73886	0.355907	0.0216122
25	-0.531588	M	CN	2.42466	180	1.73886	0.355907	0.0216122
30	-0.652153	F	CN	0.0356164	183	-1.1659	-0.174907	0.38068
30	-0.652153	F	CN	2.07123	183	-1.1659	-0.174907	0.38068
29	-1.3394	F	CN	0.0219178	184	1.03021	1.85667	1.01524
28	-2.16985	F	CN	0.328767	185	0.296975	0.983404	-0.238272
30	-0.897672	M	CN	0.208219	186	0.184799	-0.0295623	1.24979
30	0.680472	M	CN	0.167123	187	-0.301949	0.101445	0.486511
30	0.433602	F	CN	0.167123	188	0.469589	1.03383	-0.195576
29	-1.86084	F	CN	0.235616	189	0.00216069	0.626235	0.139583
26	1.02764	F	CN	0.271233	190	-0.696955	-0.508857	0.956698
30	-1.91217	F	CN	0.271233	191	-0.439989	0.153971	0.659054
30	-2.42651	F	CN	0.208219	192	-0.381315	0.461302	1.08743
29	-1.8193	M	CN	0.167123	193	0.191918	0.637473	1.1886
29	-1.70245	F	CN	0.194521	194	-0.846827	0.0306794	-0.875157
29	-1.89495	M	CN	0.0986301	195	1.40342	1.73914	2.1813
29	-1.80883	F	CN	0.290411	196	0.651998	0.88284	0.230102
29	-2.71289	F	CN	0.112329	197	1.27507	2.02651	1.43366
28	-2.33972	F	CN	0.090411	198	0.994729	1.66383	1.13283
29	-0.155374	F	CN	0.0794521	199	-0.664276	0.737292	0.348552
27	-1.08071	M	CN	0.0630137	200	-0.543342	-0.251878	-0.269041
30	-1.83145	M	CN	0.109589	201	1.4689	0.839489	-0.659819
30	-1.71427	F	CN	0.120548	202	-0.0972352	1.09422	0.616242
29	-0.197926	M	CN	-0.00273973	204	-0.252228	0.0472247	-0.559002

## Sheet: Figure3D
CDRSB	first_mri_age_norm	Sex	two_group	time_to_mri	new_idno	ADI_NODDI	ADI_CNODDI	ADI_SMI
0	1.13788	F	CI	3.70411	1	0.903084	0.651173	-1.01887
0.5	1.13788	F	CI	1.11781	1	0.903084	0.651173	-1.01887
0.5	1.13788	F	CI	0	1	0.903084	0.651173	-1.01887
0	1.13788	F	CI	2.0137	1	0.903084	0.651173	-1.01887
0	1.28825	F	CI	3.52877	2	-0.896236	-0.785384	-0.820482
0	1.28825	F	CI	-0.0219178	2	-0.896236	-0.785384	-0.820482
0	1.28825	F	CI	2	2	-0.896236	-0.785384	-0.820482
0.5	2.30988	M	CI	0	3	-2.25069	-2.16826	0.252586
0	2.30988	M	CI	1.2274	3	-2.25069	-2.16826	0.252586
1	-0.259837	M	CI	-0.00821918	4	-0.985517	-0.377113	1.01217
7	1.99704	F	CI	0.657534	5	-2.76028	-2.34657	-0.978163
8	1.99704	F	CI	0	5	-2.76028	-2.34657	-0.978163
1	1.18027	F	CI	1.40822	9	0.0579409	0.263228	0.100064
1	1.18027	F	CI	-0.030137	9	0.0579409	0.263228	0.100064
1	1.18027	F	CI	2.38356	9	0.0579409	0.263228	0.100064
6	0.423381	M	CI	1.60822	10	0.838284	-0.721354	-2.51269
1.5	0.423381	M	CI	0	10	0.838284	-0.721354	-2.51269
14	0.404543	F	CI	0	11	-1.58241	-1.51764	0.709409
2.5	1.12476	M	CI	2.32329	12	0.84063	1.28633	-1.88204
1.5	1.12476	M	CI	1.24932	12	0.84063	1.28633	-1.88204
0.5	1.12476	M	CI	0	12	0.84063	1.28633	-1.88204
1.5	1.6566	F	CI	0	13	-2.14887	-2.21766	-0.352572
2.5	0.183868	M	CI	3.0137	14	-1.33241	-0.648448	0.321619
0.5	0.183868	M	CI	-0.0383562	14	-1.33241	-0.648448	0.321619
2.5	0.183868	M	CI	0.975342	14	-1.33241	-0.648448	0.321619
2.5	0.183868	M	CI	1.96986	14	-1.33241	-0.648448	0.321619
1	0.183868	M	CI	3.99452	14	-1.33241	-0.648448	0.321619
0.5	-0.941036	M	CI	-0.0109589	15	-0.470233	-0.117704	-0.401471
0.5	0.262248	M	CI	0.00273973	16	-0.99996	-0.36732	0.397615
3.5	0.580477	M	CI	3.10411	17	-1.66354	-1.64091	-0.863974
2.5	0.580477	M	CI	1.99452	17	-1.66354	-1.64091	-0.863974
3	0.580477	M	CI	0	17	-1.66354	-1.64091	-0.863974
3	0.580477	M	CI	0.978082	17	-1.66354	-1.64091	-0.863974
3	0.580477	M	CI	4.02466	17	-1.66354	-1.64091	-0.863974
4	0.580477	M	CI	5.00548	17	-1.66354	-1.64091	-0.863974
5	1.62599	F	CI	0	18	0.0740052	-1.66218	-0.765769
10	1.62599	F	CI	1.73973	18	0.0740052	-1.66218	-0.765769
1.5	1.25024	F	CI	-0.00547945	19	-0.236324	-0.600542	0.868976
0	1.55602	M	CI	1.92329	20	-0.137619	-0.15385	0.0649518
1	1.55602	M	CI	0	20	-0.137619	-0.15385	0.0649518
0	1.55602	M	CI	2.93973	20	-0.137619	-0.15385	0.0649518
3.5	-0.504732	M	CI	0	21	-0.87329	0.0652302	0.368661
1	-0.504732	M	CI	1.00274	21	-0.87329	0.0652302	0.368661
3.5	-0.504732	M	CI	2.97808	21	-0.87329	0.0652302	0.368661
1.5	0.541119	F	CI	1.95616	22	-1.25278	-0.82609	0.579624
1	0.541119	F	CI	0.983562	22	-1.25278	-0.82609	0.579624
1	0.541119	F	CI	-0.0164384	22	-1.25278	-0.82609	0.579624
1	0.541119	F	CI	3.88493	22	-1.25278	-0.82609	0.579624
1.5	0.574758	M	CI	-0.00273973	23	0.741881	-0.812897	-1.02036
2	0.574758	M	CI	0.975342	23	0.741881	-0.812897	-1.02036
1.5	0.574758	M	CI	2.09315	23	0.741881	-0.812897	-1.02036
6	0.574758	M	CI	4.10411	23	0.741881	-0.812897	-1.02036
1.5	0.131054	M	CI	2.78082	24	0.136676	-0.186222	-1.00775
1.5	0.131054	M	CI	1.24384	24	0.136676	-0.186222	-1.00775
1.5	0.131054	M	CI	-0.0630137	24	0.136676	-0.186222	-1.00775
1	0.21448	M	CI	0	25	1.15907	0.0350195	-1.63493
0	-1.53074	F	CI	1.51233	26	1.93366	1.51518	-0.872415
1	-1.53074	F	CI	0	26	1.93366	1.51518	-0.872415
0	-1.53074	F	CI	2.87123	26	1.93366	1.51518	-0.872415
2.5	2.05153	F	CI	-0.0109589	27	-0.664938	-0.279184	-0.437079
4	0.529345	M	CI	-0.00821918	28	-0.693223	0.257067	-1.35672
3.5	0.529345	M	CI	1.00548	28	-0.693223	0.257067	-1.35672
4.5	0.529345	M	CI	3.00548	28	-0.693223	0.257067	-1.35672
5.5	0.529345	M	CI	4	28	-0.693223	0.257067	-1.35672
1	0.0964051	M	CI	0	29	-0.669422	-0.178367	0.5681
1	0.0964051	M	CI	1.11233	29	-0.669422	-0.178367	0.5681
0.5	0.0964051	M	CI	2.1726	29	-0.669422	-0.178367	0.5681
3	-1.35312	F	CI	0	30	-0.497114	0.137815	0.135779
1	-1.35312	F	CI	1.30137	30	-0.497114	0.137815	0.135779
0.5	-0.627516	F	CI	0	31	-1.41724	-0.45232	0.561169
7	1.00703	M	CI	0	32	-0.423321	-2.08892	-0.709772
6.5	1.00703	M	CI	1.32329	32	-0.423321	-2.08892	-0.709772
3.5	-0.0240242	F	CI	0	33	2.35079	0.368322	-0.782281
4.5	1.39523	M	CI	0.164384	34	0.0849088	-1.51419	0.438145
12.5	1.39523	M	CI	1.1863	34	0.0849088	-1.51419	0.438145
16	1.39523	M	CI	2.52877	34	0.0849088	-1.51419	0.438145
1.5	0.18555	F	CI	0.128767	35	-1.79443	-1.1405	0.0959402
3.5	0.18555	F	CI	3.22192	35	-1.79443	-1.1405	0.0959402
4	0.18555	F	CI	1.26575	35	-1.79443	-1.1405	0.0959402
3	0.18555	F	CI	2.43014	35	-1.79443	-1.1405	0.0959402
4	0.18555	F	CI	4.56712	35	-1.79443	-1.1405	0.0959402
3.5	0.116589	F	CI	0	37	-0.64267	-0.478729	0.376248
5	0.116589	F	CI	1.05479	37	-0.64267	-0.478729	0.376248
5	0.116589	F	CI	1.85753	37	-0.64267	-0.478729	0.376248
6	0.116589	F	CI	2.93425	37	-0.64267	-0.478729	0.376248
9	0.116589	F	CI	3.83288	37	-0.64267	-0.478729	0.376248
0.5	0.0230711	M	CI	0.0520548	38	0.394911	0.301446	1.23539
1	0.0230711	M	CI	1.05205	38	0.394911	0.301446	1.23539
0.5	0.0230711	M	CI	2.06301	38	0.394911	0.301446	1.23539
0.5	0.0230711	M	CI	3.02466	38	0.394911	0.301446	1.23539
0.5	0.0230711	M	CI	4.03836	38	0.394911	0.301446	1.23539
2.5	-0.653419	M	CI	0.0794521	39	0.363994	0.0474943	-1.0012
3.5	-0.653419	M	CI	1.11507	39	0.363994	0.0474943	-1.0012
3.5	-0.653419	M	CI	2.30411	39	0.363994	0.0474943	-1.0012
4.5	-0.653419	M	CI	3.16438	39	0.363994	0.0474943	-1.0012
5.5	-0.653419	M	CI	4.0274	39	0.363994	0.0474943	-1.0012
4.5	-0.653419	M	CI	5.04384	39	0.363994	0.0474943	-1.0012
2	0.844211	M	CI	0.0109589	40	1.59118	-1.43316	-1.84618
4.5	0.844211	M	CI	1.0137	40	1.59118	-1.43316	-1.84618
5	0.844211	M	CI	2.31233	40	1.59118	-1.43316	-1.84618
1	-0.449564	M	CI	0.0219178	41	-0.642116	-0.905431	0.114589
2.5	-0.449564	M	CI	1.0411	41	-0.642116	-0.905431	0.114589
4.5	-0.449564	M	CI	2.12603	41	-0.642116	-0.905431	0.114589
0.5	0.550202	M	CI	0.0520548	42	-0.822723	-1.09089	-0.0290144
0.5	0.550202	M	CI	1.10959	42	-0.822723	-1.09089	-0.0290144
1.5	0.550202	M	CI	2.14247	42	-0.822723	-1.09089	-0.0290144
1.5	0.550202	M	CI	3.2137	42	-0.822723	-1.09089	-0.0290144
3.5	0.550202	M	CI	4.15068	42	-0.822723	-1.09089	-0.0290144
3.5	1.1399	F	CI	0.115068	43	-0.939493	-0.720639	-0.77002
6	1.1399	F	CI	1.09041	43	-0.939493	-0.720639	-0.77002
5	1.1399	F	CI	2.21644	43	-0.939493	-0.720639	-0.77002
5	1.1399	F	CI	3.24932	43	-0.939493	-0.720639	-0.77002
9	1.1399	F	CI	4.2	43	-0.939493	-0.720639	-0.77002
1	-0.887213	M	CI	0.0630137	45	-0.505112	-0.260391	-0.205919
1	-0.887213	M	CI	1.06027	45	-0.505112	-0.260391	-0.205919
0.5	0.16402	M	CI	0.128767	46	-0.291813	-0.0533209	0.691922
0	0.16402	M	CI	1.14521	46	-0.291813	-0.0533209	0.691922
0	0.16402	M	CI	3.27945	46	-0.291813	-0.0533209	0.691922
2.5	-1.48835	F	CI	0.153425	47	-0.284451	-0.634826	-1.23888
3.5	-1.48835	F	CI	1.4274	47	-0.284451	-0.634826	-1.23888
5.5	-1.48835	F	CI	3.0137	47	-0.284451	-0.634826	-1.23888
0.5	0.719072	M	CI	0.112329	48	0.293437	-0.945205	-0.466769
1	0.719072	M	CI	1.12603	48	0.293437	-0.945205	-0.466769
1	0.719072	M	CI	2.13151	48	0.293437	-0.945205	-0.466769
1.5	0.719072	M	CI	3.12055	48	0.293437	-0.945205	-0.466769
1.5	0.719072	M	CI	4.12055	48	0.293437	-0.945205	-0.466769
1	0.488978	M	CI	0.0794521	49	0.249697	0.536519	0.133307
0.5	0.488978	M	CI	1.07123	49	0.249697	0.536519	0.133307
0.5	0.488978	M	CI	2.12877	49	0.249697	0.536519	0.133307
2.5	-0.572011	F	CI	0.243836	51	-1.03033	-0.549311	0.909865
6.5	0.311361	F	CI	0.0958904	52	-1.40348	-1.4814	0.743437
7	0.311361	F	CI	1.13699	52	-1.40348	-1.4814	0.743437
13	0.311361	F	CI	2.25205	52	-1.40348	-1.4814	0.743437
2	0.828064	M	CI	0.0383562	53	-0.443261	-0.79421	0.50107
4.5	-0.751982	M	CI	0.0684932	54	-0.5756	-1.37389	0.066833
6	-0.977703	F	CI	0.123288	55	0.522809	-0.0565754	-2.21876
4	-0.977703	F	CI	1.2274	55	0.522809	-0.0565754	-2.21876
4.5	-0.977703	F	CI	2.23014	55	0.522809	-0.0565754	-2.21876
5.5	-0.977703	F	CI	3.28493	55	0.522809	-0.0565754	-2.21876
1	0.765494	M	CI	0	56	0.485327	-0.116747	-0.816092
1	-0.0294065	F	CI	0.0383562	57	0.445119	0.50352	0.557278
1.5	-0.0294065	F	CI	1.06301	57	0.445119	0.50352	0.557278
1	-1.03624	F	CI	0.0958904	58	0.457677	1.27617	0.85837
0	-1.03624	F	CI	1.12329	58	0.457677	1.27617	0.85837
1	-0.760392	F	CI	0	59	1.1134	2.08313	1.58182
1	-0.406169	M	CI	0.0273973	61	0.297613	0.654875	0.558452
0.5	-0.406169	M	CI	1.04932	61	0.297613	0.654875	0.558452
1.5	-0.0647279	M	CI	0.0739726	62	-0.912693	-0.826528	0.374035
2	-0.0647279	M	CI	1.07671	62	-0.912693	-0.826528	0.374035
3	-0.0647279	M	CI	2.07945	62	-0.912693	-0.826528	0.374035
4	-0.0892848	M	CI	0.00821918	63	-2.61807	-1.78235	0.374784
5	-0.0892848	M	CI	1.97534	63	-2.61807	-1.78235	0.374784
4	-0.0892848	M	CI	1.01918	63	-2.61807	-1.78235	0.374784
3	0.324481	F	CI	0.00273973	64	-0.565515	-0.950725	-1.43596
3.5	-0.511797	M	CI	0.0767123	65	-1.52831	-1.33955	0.456446
8	-0.511797	M	CI	1.14795	65	-1.52831	-1.33955	0.456446
12	-0.511797	M	CI	2.31507	65	-1.52831	-1.33955	0.456446
4	0.77424	M	CI	0.150685	66	0.347045	0.501567	0.906397
4.5	0.77424	M	CI	1.33151	66	0.347045	0.501567	0.906397
3	0.47384	F	CI	0.0273973	67	-0.0152372	-0.488402	0.381016
2.5	0.47384	F	CI	1.31233	67	-0.0152372	-0.488402	0.381016
0.5	0.579468	M	CI	0.0273973	68	0.27819	-0.0465374	-1.83867
0.5	0.579468	M	CI	1.35068	68	0.27819	-0.0465374	-1.83867
0.5	0.579468	M	CI	2.34521	68	0.27819	-0.0465374	-1.83867
1	0.0624293	M	CI	0.0328767	69	-0.0439571	0.00635561	1.05818
2.5	0.0624293	M	CI	1.03836	69	-0.0439571	0.00635561	1.05818
3	0.0624293	M	CI	2.50959	69	-0.0439571	0.00635561	1.05818
2.5	1.69596	M	CI	0.0520548	70	0.287502	-1.08363	-0.59254
3	1.69596	M	CI	1.08493	70	0.287502	-1.08363	-0.59254
7	1.69596	M	CI	2.02466	70	0.287502	-1.08363	-0.59254
4	-0.831035	M	CI	0.0383562	71	-2.48452	-3.05252	-2.09615
6	-0.831035	M	CI	1.1863	71	-2.48452	-3.05252	-2.09615
2	0.347356	M	CI	0.0328767	73	2.3154	-0.147569	0.138956
2.5	0.347356	M	CI	1.10959	73	2.3154	-0.147569	0.138956
4	-0.0865936	M	CI	0.030137	74	0.122212	-1.43572	0.0996485
2.5	-0.0865936	M	CI	1.06575	74	0.122212	-1.43572	0.0996485
0.5	0.0617565	F	CI	0.0273973	75	-0.600452	-1.12318	-0.168246
1	0.0617565	F	CI	1.06575	75	-0.600452	-1.12318	-0.168246
2.5	0.274694	M	CI	0.0356164	76	0.626648	-1.64958	-1.30187
1	0.274694	M	CI	1.14795	76	0.626648	-1.64958	-1.30187
1	-0.793023	M	CI	0.0164384	77	1.22168	0.213806	-0.0606977
0.5	-0.793023	M	CI	1.0274	77	1.22168	0.213806	-0.0606977
2	-1.47826	F	CI	0.279452	78	-0.636571	0.00264725	-1.5145
2	0.570385	M	CI	0.0493151	79	0.0553021	-0.863269	0.561088
1.5	0.570385	M	CI	1.08767	79	0.0553021	-0.863269	0.561088
5	0.282431	F	CI	0	80	-0.717517	-0.297984	0.515227
13	0.282431	F	CI	0.961644	80	-0.717517	-0.297984	0.515227
2	-1.26095	F	CI	0.183562	81	1.11728	1.11212	1.59056
0.5	-0.523234	F	CI	0.0767123	82	0.563045	1.14246	-0.102299
0.5	0.137109	F	CI	0.0767123	83	-0.818212	-0.872559	-1.14734
0.5	-0.646018	M	CI	0.0849315	84	1.48068	1.06556	0.107452
2	-0.506078	M	CI	0.0191781	85	-0.195618	-1.00922	0.519648
0.5	-1.54116	F	CI	0.0876712	86	0.735164	0.974372	0.0649599
3.5	-1.59398	F	CI	0.0794521	87	0.348011	0.755284	0.9418
2	0.109188	F	CI	0.0410959	88	-1.92032	-1.11335	-0.718198
0	2.31325	F	CN	1.56986	89	-1.88491	-2.31749	-0.45852
0	2.31325	F	CN	-0.00273973	89	-1.88491	-2.31749	-0.45852
0	0.79577	F	CN	1.99726	90	-0.858583	-0.409817	0.974122
0	0.79577	F	CN	-0.0109589	90	-0.858583	-0.409817	0.974122
0	0.79577	F	CN	4.02192	90	-0.858583	-0.409817	0.974122
0	2.11982	F	CN	-0.0136986	91	-0.227948	0.311572	0.143225
0	1.92774	M	CN	0.0356164	92	-0.162566	-0.487333	1.42766
0.5	1.92774	M	CN	3.94795	92	-0.162566	-0.487333	1.42766
0	1.47192	F	CN	-0.0821918	93	-0.510717	-1.63434	-2.28528
0	1.47192	F	CN	2.08767	93	-0.510717	-1.63434	-2.28528
0	1.47192	F	CN	4.06027	93	-0.510717	-1.63434	-2.28528
0	1.27311	F	CN	-0.00273973	94	-0.886756	-0.283705	0.0356856
0	1.27311	F	CN	1.0137	94	-0.886756	-0.283705	0.0356856
0	-0.0250334	M	CN	-0.00821918	95	2.4234	1.42411	-0.267572
0	-0.0250334	M	CN	1.98356	95	2.4234	1.42411	-0.267572
0	-0.0250334	M	CN	4.30685	95	2.4234	1.42411	-0.267572
0	-0.0553089	F	CN	0	96	1.49216	1.79314	1.83442
0	-0.0553089	F	CN	2.0274	96	1.49216	1.79314	1.83442
0.5	-0.0553089	F	CN	3.07123	96	1.49216	1.79314	1.83442
0	-0.481857	F	CN	0	97	0.647619	0.51795	1.64868
0	0.504788	F	CN	2.00274	98	-0.671843	-0.271255	-2.19846
0	0.504788	F	CN	0	98	-0.671843	-0.271255	-2.19846
0	0.806534	M	CN	0	99	0.347909	0.207673	1.30808
0	0.806534	M	CN	1.96164	99	0.347909	0.207673	1.30808
0	0.806534	M	CN	4.01096	99	0.347909	0.207673	1.30808
0	-0.472438	F	CN	-0.0575342	100	-0.548825	0.30797	-0.114829
0	-0.472438	F	CN	2.12055	100	-0.548825	0.30797	-0.114829
1.5	-0.472438	F	CN	4.01096	100	-0.548825	0.30797	-0.114829
0.5	-0.317697	M	CN	2.26301	101	2.18277	2.82051	1.11181
1	-0.317697	M	CN	-0.0191781	101	2.18277	2.82051	1.11181
0.5	-0.317697	M	CN	1.16712	101	2.18277	2.82051	1.11181
1	-0.317697	M	CN	3.27945	101	2.18277	2.82051	1.11181
0	-0.18583	M	CN	-0.0575342	102	0.0789198	0.247671	1.49808
0	-0.18583	M	CN	2.12055	102	0.0789198	0.247671	1.49808
0	-0.18583	M	CN	4.04932	102	0.0789198	0.247671	1.49808
0	1.68183	F	CN	-0.0246575	103	-0.506115	-1.24296	-1.94071
0	1.08574	M	CN	2.45479	104	-1.01332	-0.55752	0.825118
0	1.08574	M	CN	0	104	-1.01332	-0.55752	0.825118
0	1.08574	M	CN	0.345205	104	-1.01332	-0.55752	0.825118
1	1.08574	M	CN	3.4274	104	-1.01332	-0.55752	0.825118
1	1.08574	M	CN	4.37534	104	-1.01332	-0.55752	0.825118
0	0.76684	M	CN	0	105	-0.649534	-0.852862	-0.944175
0	0.76684	M	CN	2.20274	105	-0.649534	-0.852862	-0.944175
0	1.32795	F	CN	0.978082	106	-0.437845	-0.976088	1.10979
0	1.32795	F	CN	-0.0328767	106	-0.437845	-0.976088	1.10979
0	1.17993	F	CN	0.975342	107	-0.97462	-1.12018	-0.0306271
0	1.17993	F	CN	1.93425	107	-0.97462	-1.12018	-0.0306271
0	1.17993	F	CN	-0.0219178	107	-0.97462	-1.12018	-0.0306271
0	1.17993	F	CN	3.92603	107	-0.97462	-1.12018	-0.0306271
0	2.20156	M	CN	0	108	0.540005	-2.58791	-2.62795
0	1.12375	M	CN	-0.00273973	109	0.436843	-0.400697	-1.03796
0	1.12375	M	CN	2.06575	109	0.436843	-0.400697	-1.03796
0	-0.344945	F	CN	0	110	1.10933	1.31565	0.0543782
0	-0.344945	F	CN	2.00274	110	1.10933	1.31565	0.0543782
0	-0.344945	F	CN	4.08493	110	1.10933	1.31565	0.0543782
0	0.723108	M	CN	2.03288	111	0.950299	0.661005	-0.830796
0	0.723108	M	CN	0	111	0.950299	0.661005	-0.830796
0	0.723108	M	CN	0.99726	111	0.950299	0.661005	-0.830796
0	0.723108	M	CN	4.08219	111	0.950299	0.661005	-0.830796
0	-0.936663	F	CN	1.74521	113	0.656126	0.952191	0.576238
0	1.27278	M	CN	0	114	0.0382243	-0.758528	-0.221356
0	1.27278	M	CN	1.01644	114	0.0382243	-0.758528	-0.221356
0	1.27278	M	CN	2.0137	114	0.0382243	-0.758528	-0.221356
0	1.27278	M	CN	4.00548	114	0.0382243	-0.758528	-0.221356
0	-0.129989	F	CN	0	115	1.30637	-0.339443	1.22932
0	-0.129989	F	CN	1.02466	115	1.30637	-0.339443	1.22932
0	-0.129989	F	CN	1.99726	115	1.30637	-0.339443	1.22932
0	-0.467056	M	CN	0	116	-0.28829	0.751658	-0.665307
0	-0.467056	M	CN	2.0137	116	-0.28829	0.751658	-0.665307
0	0.314725	M	CN	-0.0328767	117	1.04722	1.36995	1.5292
0	-0.359073	F	CN	0	118	-0.523504	-0.291161	1.03486
0	-0.359073	F	CN	2.27123	118	-0.523504	-0.291161	1.03486
0	0.795097	F	CN	-0.0438356	119	-1.41479	-0.902164	0.477088
0	-0.340235	M	CN	0	120	1.05394	0.729565	0.586641
0	-0.617424	F	CN	0.00273973	121	0.609162	0.711397	-0.0156811
0	-0.353691	F	CN	0	122	-0.735772	0.358707	0.701533
0	-0.353691	F	CN	1.9589	122	-0.735772	0.358707	0.701533
0.5	0.836137	F	CN	0.00273973	123	1.08027	0.096938	-1.09662
0	-0.106777	F	CN	0.0547945	124	0.540262	0.365475	1.5045
0	1.03226	M	CN	0	125	-0.370276	-0.870492	0.100612
0	1.03226	M	CN	0.80274	125	-0.370276	-0.870492	0.100612
0	-0.539044	M	CN	0	126	0.949468	0.634561	-0.209717
0	1.01443	F	CN	0	127	-0.154284	0.175991	0.50061
0	1.01443	F	CN	2	127	-0.154284	0.175991	0.50061
0	-0.259837	F	CN	0	128	1.77189	1.86647	1.15879
0	-0.229898	F	CN	-0.0136986	129	-0.295693	-0.534554	-1.77205
0	0.424726	F	CN	0	130	-0.610631	-0.332683	-0.19597
0	0.424726	F	CN	1.70959	130	-0.610631	-0.332683	-0.19597
0.5	0.801488	F	CN	-0.0273973	131	-0.751867	-1.30105	0.00808245
0	0.801488	F	CN	1.97534	131	-0.751867	-1.30105	0.00808245
0	-0.252436	F	CN	-0.00547945	132	1.17895	-0.196928	-2.43422
0	-0.0960127	F	CN	-0.0164384	133	0.746822	0.447451	0.964581
0	-0.0960127	F	CN	2.26027	133	0.746822	0.447451	0.964581
0	-0.861311	M	CN	0.060274	134	-0.386946	0.660873	0.560377
0	-0.861311	M	CN	3.70411	134	-0.386946	0.660873	0.560377
0	-0.565956	M	CN	0.030137	135	1.35136	0.623297	-1.58707
0	-0.565956	M	CN	1.04658	135	1.35136	0.623297	-1.58707
1.5	-0.0109048	F	CN	1.02192	136	0.050754	0.566163	-1.60024
0	-0.0109048	F	CN	1.98082	136	0.050754	0.566163	-1.60024
0	-0.0109048	F	CN	0	136	0.050754	0.566163	-1.60024
0	-0.0109048	F	CN	3.84384	136	0.050754	0.566163	-1.60024
0	-0.435771	F	CN	0.0328767	137	0.831492	0.611697	-1.45908
0	-0.435771	F	CN	3.29041	137	0.831492	0.611697	-1.45908
0	0.0160068	F	CN	-0.0164384	138	0.189479	0.808284	0.704234
0	0.231299	F	CN	0.271233	139	-1.20847	-0.398297	1.15163
0	0.231299	F	CN	1.43836	139	-1.20847	-0.398297	1.15163
0	0.231299	F	CN	2.58904	139	-1.20847	-0.398297	1.15163
0	0.231299	F	CN	4.59726	139	-1.20847	-0.398297	1.15163
0	-0.0923123	F	CN	-0.0109589	140	-0.189469	-0.43433	-2.39933
0	-0.0923123	F	CN	2.02192	140	-0.189469	-0.43433	-2.39933
0	-0.88654	M	CN	0.145205	141	1.91595	1.33548	0.176019
0	-0.88654	M	CN	1.37808	141	1.91595	1.33548	0.176019
0	-0.88654	M	CN	2.12055	141	1.91595	1.33548	0.176019
0	-0.464701	M	CN	0.0191781	142	-0.252625	0.0761982	1.2415
0	-0.464701	M	CN	1.26027	142	-0.252625	0.0761982	1.2415
0	-0.464701	M	CN	2.26027	142	-0.252625	0.0761982	1.2415
0	0.351056	F	CN	0.0794521	143	-1.26508	-0.0994104	-0.292338
0.5	0.351056	F	CN	1.13151	143	-1.26508	-0.0994104	-0.292338
0	0.351056	F	CN	2.21096	143	-1.26508	-0.0994104	-0.292338
0	0.351056	F	CN	4.08493	143	-1.26508	-0.0994104	-0.292338
0	-1.28281	F	CN	0.164384	144	0.145033	0.689092	0.735354
0	-1.28281	F	CN	2.50685	144	0.145033	0.689092	0.735354
0	-0.651064	F	CN	0.0767123	145	-0.350806	0.16884	-0.261503
0	-0.651064	F	CN	2.32603	145	-0.350806	0.16884	-0.261503
0	-0.651064	F	CN	4.10959	145	-0.350806	0.16884	-0.261503
0	0.783996	F	CN	0	146	0.0067433	-0.46451	-1.06489
0	0.783996	F	CN	2.49041	146	0.0067433	-0.46451	-1.06489
0	-0.760729	M	CN	0.153425	147	0.153317	0.740188	0.977374
0.5	-0.760729	M	CN	2.43288	147	0.153317	0.740188	0.977374
2	-0.760729	M	CN	4.14247	147	0.153317	0.740188	0.977374
0	0.667267	M	CN	0.00821918	148	-0.536547	1.35239	1.26369
0	0.667267	M	CN	1.03562	148	-0.536547	1.35239	1.26369
0	0.667267	M	CN	2.33973	148	-0.536547	1.35239	1.26369
1	0.667267	M	CN	4.29315	148	-0.536547	1.35239	1.26369
0	-0.660483	M	CN	0.0876712	149	0.485398	0.637451	-1.47892
0	-0.660483	M	CN	2.14247	149	0.485398	0.637451	-1.47892
0	-0.660483	M	CN	4.06301	149	0.485398	0.637451	-1.47892
0	-1.0137	F	CN	0.0657534	150	0.578323	0.327228	-0.880164
0	-1.0137	F	CN	2.10137	150	0.578323	0.327228	-0.880164
0	-1.0137	F	CN	4.02466	150	0.578323	0.327228	-0.880164
0	-0.274975	M	CN	0.0164384	151	1.13058	1.3601	0.395737
0	-0.274975	M	CN	3.98904	151	1.13058	1.3601	0.395737
0	-0.577057	F	CN	1.31233	152	0.0338295	0.0590173	-0.657334
0	-1.03254	F	CN	0.0520548	153	-1.21618	-0.140504	-0.079347
0	-1.03254	F	CN	1.11233	153	-1.21618	-0.140504	-0.079347
0	-1.03254	F	CN	2.09041	153	-1.21618	-0.140504	-0.079347
0	-1.03254	F	CN	4.04384	153	-1.21618	-0.140504	-0.079347
0	-1.0026	F	CN	0.0520548	154	0.0794952	0.587289	0.0299835
0	-1.0026	F	CN	2.09041	154	0.0794952	0.587289	0.0299835
1	-1.0026	F	CN	4.06301	154	0.0794952	0.587289	0.0299835
0	-0.602287	M	CN	0.320548	155	2.05491	1.33309	0.215706
0	-0.602287	M	CN	2.47945	155	2.05491	1.33309	0.215706
0	-0.802778	F	CN	0.0246575	156	-0.253559	0.587851	-0.226434
0	-0.802778	F	CN	4.33699	156	-0.253559	0.587851	-0.226434
0	0.723108	M	CN	0.183562	157	1.07886	0.245095	0.0710965
0	0.723108	M	CN	3.15342	157	1.07886	0.245095	0.0710965
0	0.620844	F	CN	0.205479	158	-0.0769998	0.362485	1.01513
0	0.620844	F	CN	3.15342	158	-0.0769998	0.362485	1.01513
0	-0.010232	F	CN	0.0383562	159	-1.03522	0.886037	-0.309187
0	-0.010232	F	CN	2.16712	159	-1.03522	0.886037	-0.309187
0	-0.010232	F	CN	4.13973	159	-1.03522	0.886037	-0.309187
0	-0.544763	F	CN	0.060274	160	0.582681	0.220692	-1.61962
0	-0.544763	F	CN	2.28219	160	0.582681	0.220692	-1.61962
0	-0.544763	F	CN	4.1589	160	0.582681	0.220692	-1.61962
0	-0.0798657	M	CN	0.0191781	161	1.73767	1.29288	-0.410191
0	-0.0798657	M	CN	2.15068	161	1.73767	1.29288	-0.410191
0	-0.0798657	M	CN	4.14795	161	1.73767	1.29288	-0.410191
0	-0.591858	F	CN	0.0438356	162	0.529806	0.836353	0.603755
0	-0.591858	F	CN	2.94247	162	0.529806	0.836353	0.603755
0	-0.115187	F	CN	0.0520548	163	-0.0206898	0.319454	-0.0826147
0	-0.738527	M	CN	0.0657534	164	0.139945	0.942352	0.690781
0	-0.738527	M	CN	2.03562	164	0.139945	0.942352	0.690781
0	1.33871	F	CN	0.0219178	165	-1.99437	0.643977	0.294023
0	1.49177	M	CN	0.0219178	166	0.218811	-1.15701	-0.174248
0	-0.361764	F	CN	0.0164384	167	-1.06627	0.866346	-0.783852
0	-0.361764	F	CN	2.16438	167	-1.06627	0.866346	-0.783852
0	-0.361764	F	CN	4.16712	167	-1.06627	0.866346	-0.783852
0	0.21448	F	CN	0.0383562	168	1.76049	-0.166151	-1.09547
0	2.14673	F	CN	0.10137	169	-0.580314	-0.982138	-1.24891
0	2.14673	F	CN	2.2274	169	-0.580314	-0.982138	-1.24891
0	2.14673	F	CN	4.2411	169	-0.580314	-0.982138	-1.24891
0	-0.82498	F	CN	0.413699	170	0.210517	0.608598	0.883641
0	-0.82498	F	CN	1.58904	170	0.210517	0.608598	0.883641
0	-0.740545	F	CN	0.326027	171	1.05321	0.945831	0.70841
0	-0.740545	F	CN	2.28767	171	1.05321	0.945831	0.70841
0	-0.896632	F	CN	0.246575	172	0.559694	1.07467	1.14306
0	-0.896632	F	CN	3.0137	172	0.559694	1.07467	1.14306
0	0.977423	F	CN	0.0438356	173	-0.0607818	1.99249	1.30404
0	0.977423	F	CN	2.14521	173	-0.0607818	1.99249	1.30404
0	0.977423	F	CN	4.15616	173	-0.0607818	1.99249	1.30404
0	-0.661156	F	CN	0.0958904	174	0.486727	0.15583	0.669198
0	-0.661156	F	CN	2.12603	174	0.486727	0.15583	0.669198
0	-0.661156	F	CN	4.13973	174	0.486727	0.15583	0.669198
0	-0.151518	M	CN	0.0273973	175	0.00942077	1.03716	0.856988
0	-0.151518	M	CN	4.05753	175	0.00942077	1.03716	0.856988
0	0.127353	F	CN	0.030137	176	0.967162	0.715252	0.398233
0	0.127353	F	CN	2.13973	176	0.967162	0.715252	0.398233
0	0.127353	F	CN	4.15342	176	0.967162	0.715252	0.398233
0	0.126681	M	CN	0.0356164	177	0.837426	0.311397	1.11161
0	0.126681	M	CN	1.03014	177	0.837426	0.311397	1.11161
0	0.126681	M	CN	2.14521	177	0.837426	0.311397	1.11161
0	0.126681	M	CN	4.1589	177	0.837426	0.311397	1.11161
0	0.915526	F	CN	0.0191781	178	-1.12993	-1.03571	0.0130401
0	0.915526	F	CN	1.01644	178	-1.12993	-1.03571	0.0130401
0.5	0.915526	F	CN	2.0411	178	-1.12993	-1.03571	0.0130401
0.5	0.915526	F	CN	4.05753	178	-1.12993	-1.03571	0.0130401
0	0.251819	F	CN	0.0164384	179	1.16971	1.1735	1.70211
0	0.251819	F	CN	1.99452	179	1.16971	1.1735	1.70211
0	0.251819	F	CN	4.10411	179	1.16971	1.1735	1.70211
0	-0.524243	M	CN	0.0575342	180	1.74631	0.353926	0.00482474
1	-0.524243	M	CN	2.42466	180	1.74631	0.353926	0.00482474
0	-0.644336	F	CN	0.0356164	183	-1.18949	-0.183968	0.361344
0	-0.644336	F	CN	2.07123	183	-1.18949	-0.183968	0.361344
0	-1.3289	F	CN	0.0219178	184	1.03009	1.8747	0.991403
0	-2.15609	F	CN	0.328767	185	0.289016	0.989793	-0.253215
0	-2.15609	F	CN	1.33151	185	0.289016	0.989793	-0.253215
0	-0.888895	M	CN	0.208219	186	0.175642	-0.0366845	1.22429
0	-0.888895	M	CN	1.42192	186	0.175642	-0.0366845	1.22429
0	0.683077	M	CN	0.167123	187	-0.316308	0.0960705	0.466424
0.5	0.437173	F	CN	0.167123	188	0.463474	1.0409	-0.210822
0	-1.84829	F	CN	0.235616	189	-0.00894843	0.62786	0.121958
0	-1.84829	F	CN	1.25753	189	-0.00894843	0.62786	0.121958
0	1.02889	F	CN	0.271233	190	-0.715535	-0.522372	0.933274
0.5	1.02889	F	CN	1.24658	190	-0.715535	-0.522372	0.933274
0	-1.89942	F	CN	0.271233	191	-0.455823	0.149297	0.637742
0	-1.89942	F	CN	1.24658	191	-0.455823	0.149297	0.637742
0	-2.41175	F	CN	0.208219	192	-0.396522	0.460727	1.06308
0	-2.41175	F	CN	1.19726	192	-0.396522	0.460727	1.06308
0	-1.80692	M	CN	0.167123	193	0.182836	0.639248	1.16353
0	-1.80692	M	CN	1.2	193	0.182836	0.639248	1.16353
0	-1.69052	F	CN	0.194521	194	-0.867009	0.0243607	-0.88558
0	-1.69052	F	CN	1.21096	194	-0.867009	0.0243607	-0.88558
0	-1.88227	M	CN	0.0986301	195	1.40728	1.75561	2.14918
0	-1.79649	F	CN	0.290411	196	0.647833	0.887888	0.211835
0	-2.69702	F	CN	0.112329	197	1.27756	2.04681	1.40685
0.5	-2.69702	F	CN	1.11233	197	1.27756	2.04681	1.40685
0	-2.3253	F	CN	0.090411	198	0.994226	1.6793	1.10815
0	-0.149499	F	CN	0.0794521	199	-0.682506	0.740398	0.329444
0	-1.07122	M	CN	0.0630137	200	-0.56028	-0.261965	-0.283766
0	-1.81903	M	CN	0.109589	201	1.47346	0.843958	-0.67177
0	-1.7023	F	CN	0.120548	202	-0.109406	1.10209	0.595235
0	-0.191885	M	CN	-0.00273973	204	-0.266056	0.0411267	-0.571668

## Sheet: Figure4A
time_exact_forward	time_to_mri	two_group	new_idno
0	0	CI	1
1.11781	1.11781	CI	1
2.0137	2.0137	CI	1
0	-0.0219178	CI	2
2	2	CI	2
0	0	CI	3
1.2274	1.2274	CI	3
0	-0.00821918	CI	4
0	0	CI	5
0.676712	0.657534	CI	5
0	-0.131507	CI	6
0	-0.164384	CI	7
0	0	CI	8
0	-0.030137	CI	9
1.60822	1.60822	CI	10
0	0	CI	11
0	0	CI	12
1.26849	1.24932	CI	12
2.34795	2.32329	CI	12
0	0	CI	13
0	-0.0383562	CI	14
0.975342	0.975342	CI	14
1.96986	1.96986	CI	14
3.25479	3.0137	CI	14
0	-0.0109589	CI	15
0	0.00273973	CI	16
0	0	CI	17
0.978082	0.978082	CI	17
2.0411	1.99452	CI	17
3.10685	3.10411	CI	17
0	0	CI	18
1.73973	1.73973	CI	18
0	-0.00547945	CI	19
0	0	CI	20
0	0	CI	21
1.00274	1.00274	CI	21
0	-0.0164384	CI	22
1.02192	0.983562	CI	22
0	-0.00273973	CI	23
0.975342	0.975342	CI	23
2.09315	2.09315	CI	23
4.10411	4.10411	CI	23
0	-0.0630137	CI	24
1.24384	1.24384	CI	24
0	0	CI	25
0	0	CI	26
0	-0.0109589	CI	27
0	-0.00821918	CI	28
1.06575	1.00548	CI	28
3.00274	3.00548	CI	28
0	0	CI	29
1.11233	1.11233	CI	29
0	0	CI	30
0	0	CI	31
0	0	CI	32
1.32329	1.32329	CI	32
0	0	CI	33
0	0.164384	CI	34
0	0.128767	CI	35
1.26849	1.26575	CI	35
2.45205	2.43014	CI	35
3.22192	3.22192	CI	35
0	0	CI	37
1.05479	1.05479	CI	37
1.85753	1.85753	CI	37
0	0.0520548	CI	38
1.05205	1.05205	CI	38
3.02466	3.02466	CI	38
0	0.0794521	CI	39
1.11507	1.11507	CI	39
2.30411	2.30411	CI	39
3.16438	3.16438	CI	39
0	0.0109589	CI	40
1.05205	1.0137	CI	40
2.33425	2.31233	CI	40
0	0.0219178	CI	41
1.0411	1.0411	CI	41
0	0.0520548	CI	42
1.10959	1.10959	CI	42
3.2137	3.2137	CI	42
0	0.115068	CI	43
1.09041	1.09041	CI	43
2.21644	2.21644	CI	43
0	0.0630137	CI	45
1.06027	1.06027	CI	45
0	0.128767	CI	46
1.14521	1.14521	CI	46
3.27945	3.27945	CI	46
0	0.153425	CI	47
1.4274	1.4274	CI	47
3.0137	3.0137	CI	47
0	0.112329	CI	48
1.12877	1.12603	CI	48
3.12055	3.12055	CI	48
0	0.0794521	CI	49
0	0.243836	CI	51
0	0.0958904	CI	52
1.13699	1.13699	CI	52
2.26849	2.25205	CI	52
0	0.0383562	CI	53
0	0.0684932	CI	54
0	0.123288	CI	55
2.27945	2.23014	CI	55
0	0.0383562	CI	57
3.16712	1.06301	CI	57
0	0.0958904	CI	58
0	0	CI	59
0	0	CI	60
0	0.0273973	CI	61
3.12603	1.04932	CI	61
0	0.0739726	CI	62
0	0.00821918	CI	63
1.01918	1.01918	CI	63
1.97534	1.97534	CI	63
0	0.00273973	CI	64
0	0.0767123	CI	65
0	0.150685	CI	66
1.33151	1.33151	CI	66
0	0.0273973	CI	67
1.31233	1.31233	CI	67
0	0.0273973	CI	68
0	0.0328767	CI	69
1.32603	1.03836	CI	69
2.50959	2.50959	CI	69
0	0.0520548	CI	70
2.02466	2.02466	CI	70
0	0.0383562	CI	71
1.1863	1.1863	CI	71
0	0.0328767	CI	73
0	0.030137	CI	74
0	0.0273973	CI	75
0	0.0356164	CI	76
0	0.0164384	CI	77
0	0.279452	CI	78
0	0.0493151	CI	79
0	0	CI	80
0	0.183562	CI	81
0	0.0767123	CI	82
0	0.0767123	CI	83
0	0.0849315	CI	84
0	0.0191781	CI	85
0	0.0876712	CI	86
0	0.0794521	CI	87
0	0.0410959	CI	88
0	-0.00273973	CN	89
0	-0.0109589	CN	90
0	-0.0136986	CN	91
0	0.0356164	CN	92
2.40822	2.39452	CN	92
3.94795	3.94795	CN	92
0	-0.0821918	CN	93
2.08767	2.08767	CN	93
0	-0.00273973	CN	94
0	-0.00821918	CN	95
1.98356	1.98356	CN	95
0	0	CN	96
2.03014	2.0274	CN	96
0	0	CN	98
0	0	CN	99
1.97534	1.96164	CN	99
0	-0.0575342	CN	100
0	-0.0191781	CN	101
1.16712	1.16712	CN	101
2.26301	2.26301	CN	101
0	-0.0575342	CN	102
4.04932	4.04932	CN	102
0	-0.0246575	CN	103
0	0	CN	104
0.345205	0.345205	CN	104
2.47671	2.45479	CN	104
0	0	CN	105
2.20274	2.20274	CN	105
0	-0.0328767	CN	106
0	-0.0219178	CN	107
0.978082	0.975342	CN	107
1.95342	1.93425	CN	107
0	0	CN	108
0	-0.00273973	CN	109
0	0	CN	110
2.0137	2.00274	CN	110
0	0	CN	111
1.00548	0.99726	CN	111
2.03288	2.03288	CN	111
0	-0.00547945	CN	112
0	-0.345205	CN	113
0	0	CN	114
1.01644	1.01644	CN	114
2.01644	2.0137	CN	114
4.00548	4.00548	CN	114
0	0	CN	115
1.02466	1.02466	CN	115
1.99726	1.99726	CN	115
0	0	CN	116
0	-0.0328767	CN	117
0	0	CN	118
0	-0.0438356	CN	119
0	0	CN	120
0	0.00273973	CN	121
0	0	CN	122
1.9589	1.9589	CN	122
0	0.00273973	CN	123
0	0.0547945	CN	124
0	0	CN	125
0	0	CN	126
0	0	CN	127
2.01644	2	CN	127
0	0	CN	128
1.97534	1.97534	CN	128
0	-0.0136986	CN	129
0	0	CN	130
0	-0.0273973	CN	131
0	-0.00547945	CN	132
2.14247	2.14247	CN	132
0	-0.0164384	CN	133
2.26027	2.26027	CN	133
0	0.060274	CN	134
3.70411	3.70411	CN	134
0	0.030137	CN	135
1.04658	1.04658	CN	135
0	0	CN	136
1.98082	1.98082	CN	136
0	0.0328767	CN	137
0	-0.0164384	CN	138
0	0.271233	CN	139
1.43836	1.43836	CN	139
0	-0.0109589	CN	140
0	0.145205	CN	141
1.37808	1.37808	CN	141
0	0.0191781	CN	142
1.30411	1.26027	CN	142
2.26027	2.26027	CN	142
0	0.0794521	CN	143
1.13151	1.13151	CN	143
2.39726	2.21096	CN	143
0	0.164384	CN	144
0	0.0767123	CN	145
2.32603	2.32603	CN	145
4.10959	4.10959	CN	145
0	0	CN	146
0	0.153425	CN	147
2.43562	2.43288	CN	147
4.16712	4.14247	CN	147
0	0.00821918	CN	148
1.1589	1.03562	CN	148
0	0.0876712	CN	149
0	0.0657534	CN	150
0	0.0164384	CN	151
3.98904	3.98904	CN	151
0	-0.109589	CN	152
0	0.0520548	CN	153
1.12603	1.11233	CN	153
0	0.0520548	CN	154
0	0.320548	CN	155
0	0.0246575	CN	156
2.35342	2.35342	CN	156
0	0.183562	CN	157
3.1589	3.15342	CN	157
0	0.205479	CN	158
3.1589	3.15342	CN	158
0	0.0383562	CN	159
2.22466	2.16712	CN	159
0	0.060274	CN	160
2.28219	2.28219	CN	160
0	0.0191781	CN	161
0	0.0438356	CN	162
0	0.0520548	CN	163
0	0.0657534	CN	164
0	0.0219178	CN	165
0	0.0219178	CN	166
0	0.0164384	CN	167
2.16438	2.16438	CN	167
0	0.0383562	CN	168
0	0.10137	CN	169
2.2274	2.2274	CN	169
0	0.413699	CN	170
0	0.326027	CN	171
0	0.246575	CN	172
3.0137	3.0137	CN	172
0	0.0438356	CN	173
2.14795	2.14521	CN	173
0	0.0958904	CN	174
0	0.0273973	CN	175
0	0.030137	CN	176
2.15616	2.13973	CN	176
0	0.0356164	CN	177
1.03014	1.03014	CN	177
2.16164	2.14521	CN	177
0	0.0191781	CN	178
1.01644	1.01644	CN	178
2.06027	2.0411	CN	178
0	0.0164384	CN	179
2.03836	1.99452	CN	179
0	0.0575342	CN	180
0	0.0356164	CN	183
0	0.0219178	CN	184
0	0.328767	CN	185
0	0.208219	CN	186
0	0.167123	CN	187
0	0.167123	CN	188
0	0.235616	CN	189
0	0.271233	CN	190
0	0.271233	CN	191
0	0.208219	CN	192
0	0.167123	CN	193
0	0.194521	CN	194
0	0.0986301	CN	195
0	0.290411	CN	196
0	0.112329	CN	197
0	0.090411	CN	198
0	0.0794521	CN	199
0	0.0630137	CN	200
0	0.109589	CN	201
0	0.120548	CN	202
0	-0.00273973	CN	204

## Sheet: Figure4B
time_exact_forward	time_to_mri	two_group	new_idno
0	0	CI	1
1.11781	1.11781	CI	1
2.0137	2.0137	CI	1
0	-0.0219178	CI	2
2	2	CI	2
0	0	CI	3
1.2274	1.2274	CI	3
0	-0.00821918	CI	4
0	0	CI	5
0.676712	0.657534	CI	5
0	-0.131507	CI	6
0	-0.164384	CI	7
0	-0.030137	CI	9
0	0	CI	10
1.60822	1.60822	CI	10
0	0	CI	11
0	0	CI	12
1.26849	1.24932	CI	12
2.34795	2.32329	CI	12
0	0	CI	13
0	-0.0383562	CI	14
0.975342	0.975342	CI	14
1.96986	1.96986	CI	14
3.25479	3.0137	CI	14
0	-0.0109589	CI	15
0	0.00273973	CI	16
0	0	CI	17
0.978082	0.978082	CI	17
2.0411	1.99452	CI	17
3.10685	3.10411	CI	17
0	0	CI	18
1.73973	1.73973	CI	18
0	-0.00547945	CI	19
0	0	CI	20
0	0	CI	21
1.00274	1.00274	CI	21
0	-0.0164384	CI	22
1.02192	0.983562	CI	22
0	-0.00273973	CI	23
0.975342	0.975342	CI	23
2.09315	2.09315	CI	23
4.10411	4.10411	CI	23
0	-0.0630137	CI	24
1.24384	1.24384	CI	24
0	0	CI	25
0	0	CI	26
0	-0.0109589	CI	27
0	-0.00821918	CI	28
1.06575	1.00548	CI	28
3.00274	3.00548	CI	28
0	0	CI	29
1.11233	1.11233	CI	29
0	0	CI	30
0	0	CI	31
0	0	CI	32
1.32329	1.32329	CI	32
0	0	CI	33
0	0.164384	CI	34
0	0.128767	CI	35
1.26849	1.26575	CI	35
2.45205	2.43014	CI	35
3.22192	3.22192	CI	35
0	0	CI	37
1.05479	1.05479	CI	37
1.85753	1.85753	CI	37
0	0.0520548	CI	38
1.05205	1.05205	CI	38
3.02466	3.02466	CI	38
0	0.0794521	CI	39
1.11507	1.11507	CI	39
2.30411	2.30411	CI	39
3.16438	3.16438	CI	39
0	0.0109589	CI	40
1.05205	1.0137	CI	40
2.33425	2.31233	CI	40
0	0.0219178	CI	41
1.0411	1.0411	CI	41
0	0.0520548	CI	42
1.10959	1.10959	CI	42
3.2137	3.2137	CI	42
0	0.115068	CI	43
1.09041	1.09041	CI	43
2.21644	2.21644	CI	43
0	0.0630137	CI	45
1.06027	1.06027	CI	45
0	0.128767	CI	46
1.14521	1.14521	CI	46
3.27945	3.27945	CI	46
0	0.153425	CI	47
1.4274	1.4274	CI	47
3.0137	3.0137	CI	47
0	0.112329	CI	48
1.12877	1.12603	CI	48
3.12055	3.12055	CI	48
0	0.0794521	CI	49
0	0.243836	CI	51
0	0.0958904	CI	52
1.13699	1.13699	CI	52
2.26849	2.25205	CI	52
0	0.0383562	CI	53
0	0.0684932	CI	54
0	0.123288	CI	55
2.27945	2.23014	CI	55
0	0	CI	56
0	0.0383562	CI	57
3.16712	1.06301	CI	57
0	0.0958904	CI	58
0	0	CI	59
0	0.0273973	CI	61
3.12603	1.04932	CI	61
0	0.0739726	CI	62
0	0.00821918	CI	63
1.01918	1.01918	CI	63
1.97534	1.97534	CI	63
0	0.00273973	CI	64
0	0.0767123	CI	65
0	0.150685	CI	66
1.33151	1.33151	CI	66
0	0.0273973	CI	67
1.31233	1.31233	CI	67
0	0.0273973	CI	68
0	0.0328767	CI	69
1.32603	1.03836	CI	69
2.50959	2.50959	CI	69
0	0.0520548	CI	70
2.02466	2.02466	CI	70
0	0.0383562	CI	71
1.1863	1.1863	CI	71
0	0.0328767	CI	73
0	0.030137	CI	74
0	0.0273973	CI	75
0	0.0356164	CI	76
0	0.0164384	CI	77
0	0.279452	CI	78
0	0.0493151	CI	79
0	0	CI	80
0	0.183562	CI	81
0	0.0767123	CI	82
0	0.0767123	CI	83
0	0.0849315	CI	84
0	0.0191781	CI	85
0	0.0876712	CI	86
0	0.0794521	CI	87
0	0.0410959	CI	88
0	-0.00273973	CN	89
0	-0.0109589	CN	90
0	-0.0136986	CN	91
0	0.0356164	CN	92
3.94795	3.94795	CN	92
0	-0.0821918	CN	93
2.08767	2.08767	CN	93
0	-0.00273973	CN	94
0	-0.00821918	CN	95
1.98356	1.98356	CN	95
0	0	CN	96
2.03014	2.0274	CN	96
0	0	CN	97
0	0	CN	98
0	0	CN	99
1.97534	1.96164	CN	99
0	-0.0575342	CN	100
0	-0.0191781	CN	101
1.16712	1.16712	CN	101
2.26301	2.26301	CN	101
0	-0.0575342	CN	102
4.04932	4.04932	CN	102
0	-0.0246575	CN	103
0	0	CN	104
0.345205	0.345205	CN	104
2.47671	2.45479	CN	104
0	0	CN	105
2.20274	2.20274	CN	105
0	-0.0328767	CN	106
0	-0.0219178	CN	107
0.978082	0.975342	CN	107
1.95342	1.93425	CN	107
0	0	CN	108
0	-0.00273973	CN	109
0	0	CN	110
2.0137	2.00274	CN	110
0	0	CN	111
1.00548	0.99726	CN	111
2.03288	2.03288	CN	111
0	-0.345205	CN	113
0	0	CN	114
1.01644	1.01644	CN	114
2.01644	2.0137	CN	114
4.00548	4.00548	CN	114
0	0	CN	115
1.02466	1.02466	CN	115
1.99726	1.99726	CN	115
0	0	CN	116
0	-0.0328767	CN	117
0	0	CN	118
0	-0.0438356	CN	119
0	0	CN	120
0	0.00273973	CN	121
0	0	CN	122
1.9589	1.9589	CN	122
0	0.00273973	CN	123
0	0.0547945	CN	124
0	0	CN	125
0	0	CN	126
0	0	CN	127
2.01644	2	CN	127
0	0	CN	128
0	-0.0136986	CN	129
0	0	CN	130
0	-0.0273973	CN	131
0	-0.00547945	CN	132
0	-0.0164384	CN	133
2.26027	2.26027	CN	133
0	0.060274	CN	134
3.70411	3.70411	CN	134
0	0.030137	CN	135
1.04658	1.04658	CN	135
0	0	CN	136
1.98082	1.98082	CN	136
0	0.0328767	CN	137
0	-0.0164384	CN	138
0	0.271233	CN	139
1.43836	1.43836	CN	139
0	-0.0109589	CN	140
0	0.145205	CN	141
1.37808	1.37808	CN	141
0	0.0191781	CN	142
1.30411	1.26027	CN	142
2.26027	2.26027	CN	142
0	0.0794521	CN	143
1.13151	1.13151	CN	143
2.39726	2.21096	CN	143
0	0.164384	CN	144
0	0.0767123	CN	145
2.32603	2.32603	CN	145
4.10959	4.10959	CN	145
0	0	CN	146
0	0.153425	CN	147
2.43562	2.43288	CN	147
4.16712	4.14247	CN	147
0	0.00821918	CN	148
1.1589	1.03562	CN	148
0	0.0876712	CN	149
0	0.0657534	CN	150
0	0.0164384	CN	151
3.98904	3.98904	CN	151
0	-0.109589	CN	152
0	0.0520548	CN	153
1.12603	1.11233	CN	153
0	0.0520548	CN	154
0	0.320548	CN	155
0	0.0246575	CN	156
0	0.183562	CN	157
3.1589	3.15342	CN	157
0	0.205479	CN	158
3.1589	3.15342	CN	158
0	0.0383562	CN	159
2.22466	2.16712	CN	159
0	0.060274	CN	160
2.28219	2.28219	CN	160
0	0.0191781	CN	161
0	0.0438356	CN	162
0	0.0520548	CN	163
0	0.0657534	CN	164
0	0.0219178	CN	165
0	0.0219178	CN	166
0	0.0164384	CN	167
2.16438	2.16438	CN	167
0	0.0383562	CN	168
0	0.10137	CN	169
2.2274	2.2274	CN	169
0	0.413699	CN	170
0	0.326027	CN	171
0	0.246575	CN	172
3.0137	3.0137	CN	172
0	0.0438356	CN	173
2.14795	2.14521	CN	173
0	0.0958904	CN	174
0	0.0273973	CN	175
0	0.030137	CN	176
2.15616	2.13973	CN	176
0	0.0356164	CN	177
1.03014	1.03014	CN	177
2.16164	2.14521	CN	177
0	0.0191781	CN	178
1.01644	1.01644	CN	178
2.06027	2.0411	CN	178
0	0.0164384	CN	179
2.03836	1.99452	CN	179
0	0.0575342	CN	180
0	0.0356164	CN	183
0	0.0219178	CN	184
0	0.328767	CN	185
0	0.208219	CN	186
0	0.167123	CN	187
0	0.167123	CN	188
0	0.235616	CN	189
0	0.271233	CN	190
0	0.271233	CN	191
0	0.208219	CN	192
0	0.167123	CN	193
0	0.194521	CN	194
0	0.0986301	CN	195
0	0.290411	CN	196
0	0.112329	CN	197
0	0.090411	CN	198
0	0.0794521	CN	199
0	0.0630137	CN	200
0	0.109589	CN	201
0	0.120548	CN	202
0	-0.00273973	CN	204

[truncated: 67 more sheets: Figure4C, Figure4D, Figure5A, Figure5B, Figure5C, Figure5F, Figure5G, Figure5H, Figure5D, Figure5E, Figure5I, Figure5J, Figure6A, Figure6B, Figure6C, Figure6D, Figure7A, Figure7B, Figure7C, Figure7D …]
